# Supplementary material for: Methyl 3-(3-benzoyl­thio­ureido)propano­ate
Source: Acta Crystallogr Sect E Struct Rep Online. 2011 Mar 5;67(Pt 4):o780. doi: 10.1107/S160053681100568X (PMC3100062; doi:10.1107/S160053681100568X)
Supplement: Supplementary file 2 [file e-67-0o780-Isup2.hkl]

# 
# h,k,l, Fc-squared, Fo-squared, sigma(Fo-squared) and status flag 
# 
data_I
_shelx_title ' a in P-1' 
_shelx_refln_list_code          4 
_shelx_F_calc_maximum      125.43 
_exptl_crystal_F_000       280.00 
_reflns_d_resolution_high  0.7495 
 
loop_ 
 _symmetry_equiv_pos_as_xyz 
 'x, y, z' 
 '-x, -y, -z' 
 
_cell_length_a     7.5901 
_cell_length_b     8.2688 
_cell_length_c    10.5469 
_cell_angle_alpha  86.168 
_cell_angle_beta   86.892 
_cell_angle_gamma  81.545 
 
_shelx_F_squared_multiplier     1.000 
 
loop_ 
 _refln_index_h 
 _refln_index_k 
 _refln_index_l 
 _refln_F_squared_calc 
 _refln_F_squared_meas 
 _refln_F_squared_sigma 
 _refln_observed_status 
   1   0   0      596.79      639.86      9.92 o 
   2   0   0      851.98      976.47     10.11 o 
   3   0   0      154.26      173.92      2.80 o 
   4   0   0      113.03      111.98      2.39 o 
   5   0   0      480.26      486.17      6.76 o 
   6   0   0        9.92       10.77      1.40 o 
   7   0   0       16.61       17.16      1.31 o 
   8   0   0       13.18       13.81      1.29 o 
   9   0   0       10.87       12.63      1.46 o 
  10   0   0        5.75       11.02      2.80 o 
  -9   1   0        1.41        3.27      1.09 o 
  -8   1   0        0.00        1.74      0.85 o 
  -7   1   0      301.83      268.36      9.70 o 
  -6   1   0       63.83       57.59      4.46 o 
  -5   1   0        6.63        5.73      0.66 o 
  -4   1   0      248.79      240.99      3.91 o 
  -3   1   0        8.81       10.52      0.62 o 
  -2   1   0     5858.44     5855.21     54.91 o 
  -1   1   0       63.31       62.11      1.69 o 
   0   1   0      220.88      244.80      2.77 o 
   1   1   0       38.33       44.70      0.72 o 
   2   1   0        9.62       15.53      0.48 o 
   3   1   0      942.61      994.85      9.01 o 
   4   1   0       28.13       28.45      0.76 o 
   5   1   0       13.11        9.65      0.81 o 
   6   1   0        3.15        4.07      0.80 o 
   7   1   0      130.14      129.95      3.63 o 
   8   1   0      147.81      133.08      3.70 o 
   9   1   0        3.65        4.19      1.00 o 
  10   1   0        7.73        7.69      1.67 o 
  -9   2   0        6.80        8.72      1.36 o 
  -8   2   0        4.78        6.04      1.08 o 
  -7   2   0       66.98       65.05      2.46 o 
  -6   2   0       70.81       64.72      2.35 o 
  -5   2   0       51.40       50.18      1.79 o 
  -4   2   0      576.27      586.47      6.13 o 
  -3   2   0       20.22       27.09      0.79 o 
  -2   2   0      118.34      121.87      1.72 o 
  -1   2   0     1188.52     1326.05     11.47 o 
   0   2   0     1056.92     1226.89     12.12 o 
   1   2   0    15733.08    12625.55    309.27 o 
   2   2   0     1612.83     1607.77     13.83 o 
   3   2   0      282.92      278.09      3.24 o 
   4   2   0       97.13      101.47      1.76 o 
   5   2   0      246.41      239.82      3.26 o 
   6   2   0       70.45       62.96      3.63 o 
   7   2   0        0.35        1.43      0.59 o 
   8   2   0        7.44        7.49      1.21 o 
   9   2   0       12.24       11.34      1.73 o 
  10   2   0        0.52        2.05      2.37 o 
  -9   3   0        0.16        1.82      1.63 o 
  -8   3   0       10.32       12.89      1.87 o 
  -7   3   0       15.75       18.84      1.85 o 
  -6   3   0      258.42      245.95      4.85 o 
  -5   3   0        3.78        4.46      0.69 o 
  -4   3   0      100.18      100.70      1.90 o 
  -3   3   0      145.98      151.61      2.30 o 
  -2   3   0       51.64       51.94      1.50 o 
  -1   3   0      166.37      158.49      1.99 o 
   0   3   0     1626.21     1641.82     14.20 o 
   1   3   0     1213.51     1269.14     11.15 o 
   2   3   0        9.72       12.74      0.56 o 
   3   3   0        0.82        0.11      0.45 o 
   4   3   0       14.25       16.43      0.74 o 
   5   3   0       71.69       69.15      1.60 o 
   6   3   0       57.79       52.81      2.00 o 
   7   3   0        4.03        5.81      0.85 o 
   8   3   0        1.12        0.08      1.81 o 
   9   3   0       53.70       54.40      3.32 o 
  10   3   0       11.15       11.89      2.73 o 
  -8   4   0        4.95        7.79      1.74 o 
  -7   4   0        1.05        2.74      1.31 o 
  -6   4   0       64.86       57.00      3.18 o 
  -5   4   0        7.13        8.44      1.24 o 
  -4   4   0      119.13      109.77      4.50 o 
  -3   4   0        2.30        3.62      0.40 o 
  -2   4   0      104.27       96.71      1.62 o 
  -1   4   0       96.82       83.46      1.97 o 
   0   4   0      136.48      135.34      1.87 o 
   1   4   0       41.11       46.83      1.09 o 
   2   4   0     1583.64     1624.60     14.94 o 
   3   4   0      440.14      407.76      4.68 o 
   4   4   0      229.42      216.41      3.15 o 
   5   4   0        5.44        5.37      0.53 o 
   6   4   0        4.05        3.89      0.67 o 
   7   4   0       23.49       26.03      2.05 o 
   8   4   0        5.34        5.65      1.36 o 
   9   4   0        0.63        1.80      1.35 o 
  -8   5   0        0.22        1.21      1.65 o 
  -7   5   0        4.11        4.74      1.59 o 
  -6   5   0       23.59       25.66      2.31 o 
  -5   5   0       15.58       14.29      1.60 o 
  -4   5   0       28.10       26.37      1.39 o 
  -3   5   0        8.89        7.02      1.13 o 
  -2   5   0       48.09       46.56      1.66 o 
  -1   5   0      238.19      241.29      4.14 o 
   0   5   0       15.94       15.75      0.90 o 
   1   5   0      425.74      407.54      4.61 o 
   2   5   0      202.87      177.95      2.66 o 
   3   5   0        2.46        4.21      0.67 o 
   4   5   0      241.19      224.13      3.36 o 
   5   5   0       43.88       43.74      1.41 o 
   6   5   0       27.40       30.88      1.53 o 
   7   5   0        0.60        1.77      1.09 o 
   8   5   0        1.18        0.40      1.10 o 
   9   5   0        0.54        1.26      1.43 o 
  -7   6   0        0.69        0.65      1.28 o 
  -6   6   0       17.77       15.54      1.99 o 
  -5   6   0        1.91        0.33      2.02 o 
  -4   6   0        1.20        2.99      0.72 o 
  -3   6   0       98.53       96.95      3.18 o 
  -2   6   0        2.87        3.55      0.65 o 
  -1   6   0        0.14        1.66      0.49 o 
   0   6   0        0.13        0.82      0.53 o 
   1   6   0      103.69       97.11      4.28 o 
   2   6   0       51.71       51.04      1.38 o 
   3   6   0      366.69      339.48      4.47 o 
   4   6   0       38.77       32.45      1.22 o 
   5   6   0       11.00       11.58      1.07 o 
   6   6   0       24.85       24.75      1.47 o 
   7   6   0        3.04        3.86      1.17 o 
   8   6   0        0.13        1.36      1.28 o 
   9   6   0        0.32        1.02      1.49 o 
  -6   7   0        0.14        0.60      1.45 o 
  -5   7   0        8.84       11.37      1.67 o 
  -4   7   0        2.68        2.39      0.82 o 
  -3   7   0        6.23        5.22      0.89 o 
  -2   7   0        0.02        0.12      0.64 o 
  -1   7   0       48.29       43.11      1.85 o 
   0   7   0       81.92       78.00      2.95 o 
   1   7   0       25.20       22.73      1.76 o 
   2   7   0       12.94       13.28      1.10 o 
   3   7   0        7.42        9.98      1.19 o 
   4   7   0       31.97       29.34      3.45 o 
   5   7   0       21.67       21.18      1.41 o 
   6   7   0        0.76        2.95      0.84 o 
   7   7   0        0.16        0.53      2.06 o 
   8   7   0        0.39        1.03      1.34 o 
  -5   8   0        1.72        2.60      2.97 o 
  -4   8   0        0.01        0.48      0.98 o 
  -3   8   0        1.41        2.37      0.80 o 
  -2   8   0        9.80        7.51      1.02 o 
  -1   8   0        0.70        2.16      0.74 o 
   0   8   0       26.14       25.58      1.56 o 
   1   8   0        6.52        4.89      0.84 o 
   2   8   0       30.41       29.56      2.39 o 
   3   8   0        0.61        1.05      2.06 o 
   4   8   0        8.28        4.98      1.13 o 
   5   8   0        1.98        2.20      0.94 o 
   6   8   0        7.62        9.92      1.19 o 
   7   8   0        2.41        3.37      1.45 o 
  -4   9   0        0.05        1.66      1.16 o 
  -3   9   0        1.91        2.15      1.57 o 
  -2   9   0       12.09       13.40      1.35 o 
  -1   9   0        0.34        2.16      1.05 o 
   0   9   0        7.63        8.16      2.15 o 
   1   9   0        4.78        6.06      1.31 o 
   2   9   0        1.81        3.64      1.16 o 
   3   9   0        2.18        1.70      1.00 o 
   4   9   0        5.38        6.87      1.87 o 
   5   9   0        0.60        1.17      1.17 o 
   6   9   0        0.27        1.07      1.26 o 
  -2  10   0        1.21        2.67      1.00 o 
  -1  10   0        0.17       -0.49      0.92 o 
   0  10   0        0.34        1.20      1.17 o 
   1  10   0        2.18        1.72      1.28 o 
   2  10   0        0.94        0.97      1.69 o 
   3  10   0        0.00       -0.65      1.08 o 
   4  10   0        0.05        1.97      1.44 o 
   5  10   0        0.00        0.85      2.10 o 
  -5 -10   1        3.03        4.55      1.43 o 
  -4 -10   1        5.08        8.15      1.64 o 
  -3 -10   1        1.18        4.65      1.47 o 
  -2 -10   1        3.48        4.72      2.93 o 
  -1 -10   1        0.95        1.18      1.33 o 
   0 -10   1        0.13        1.07      1.22 o 
   1 -10   1        0.05        0.99      1.31 o 
   2 -10   1        0.04        1.54      0.89 o 
  -6  -9   1        2.54        4.61      1.37 o 
  -5  -9   1        0.00        1.56      1.31 o 
  -4  -9   1        0.41        2.42      1.39 o 
  -3  -9   1       28.62       29.30      2.40 o 
  -2  -9   1       22.21       19.66      1.99 o 
  -1  -9   1        0.46        1.73      1.05 o 
   0  -9   1        2.60        3.77      1.23 o 
   1  -9   1        6.71        7.44      1.08 o 
   2  -9   1       21.58       23.88      1.67 o 
   3  -9   1        0.22        1.21      0.90 o 
   4  -9   1        0.54        2.55      1.22 o 
  -7  -8   1        0.01        1.79      3.71 o 
  -6  -8   1        0.03        2.57      1.43 o 
  -5  -8   1        7.27        7.38      1.25 o 
  -4  -8   1       22.07       18.95      1.81 o 
  -3  -8   1       21.41       17.97      1.75 o 
  -2  -8   1        0.27        1.26      0.94 o 
  -1  -8   1        0.24       -0.09      1.34 o 
   0  -8   1       41.70       43.41      1.97 o 
   1  -8   1        3.88        4.37      0.83 o 
   2  -8   1        0.99        0.87      0.78 o 
   3  -8   1        0.55        0.54      0.71 o 
   4  -8   1        0.01        1.23      1.07 o 
   5  -8   1       17.16       19.61      2.20 o 
  -8  -7   1        4.94        4.25      1.62 o 
  -7  -7   1        0.10        3.35      1.27 o 
  -6  -7   1        8.32       11.76      1.17 o 
  -5  -7   1        4.14        4.82      0.88 o 
  -4  -7   1       32.96       34.90      1.67 o 
  -3  -7   1        9.89       10.88      1.01 o 
  -2  -7   1      367.72      372.90     10.74 o 
  -1  -7   1       84.81       79.73      2.43 o 
   0  -7   1       11.21       11.29      1.02 o 
   1  -7   1        4.72        3.87      0.73 o 
   2  -7   1       17.39       18.28      1.29 o 
   3  -7   1       57.23       53.86      2.23 o 
   4  -7   1        2.33        2.79      0.85 o 
   5  -7   1        6.42        8.01      2.07 o 
   6  -7   1        0.38        3.00      1.81 o 
  -9  -6   1        5.34        6.34      1.94 o 
  -8  -6   1        2.47        1.69      1.37 o 
  -7  -6   1        2.41        3.49      1.21 o 
  -6  -6   1       31.01       31.70      2.02 o 
  -5  -6   1       10.17       11.59      1.04 o 
  -4  -6   1      102.92       90.81      4.47 o 
  -3  -6   1       19.92       20.80      1.03 o 
  -2  -6   1      178.47      164.06      3.29 o 
  -1  -6   1       43.01       45.29      1.26 o 
   0  -6   1        0.07        0.74      0.59 o 
   1  -6   1       28.71       26.53      1.34 o 
   2  -6   1       24.98       23.77      1.30 o 
   3  -6   1       46.55       43.91      1.86 o 
   4  -6   1       18.50       17.24      1.21 o 
   5  -6   1        3.16        4.09      1.63 o 
   6  -6   1       23.13       21.88      2.26 o 
   7  -6   1        3.66        3.71      1.49 o 
  -9  -5   1       11.36       10.17      1.88 o 
  -8  -5   1       13.55       15.08      1.83 o 
  -7  -5   1       18.61       20.16      1.94 o 
  -6  -5   1        5.46        6.21      0.84 o 
  -5  -5   1        7.86        6.93      0.88 o 
  -4  -5   1       48.94       45.88      1.36 o 
  -3  -5   1      254.92      269.60      3.60 o 
  -2  -5   1       28.54       28.25      0.96 o 
  -1  -5   1      567.70      598.39      6.26 o 
   0  -5   1      279.26      260.29      3.30 o 
   1  -5   1      320.08      320.41      3.85 o 
   2  -5   1      114.43      107.68      2.62 o 
   3  -5   1       59.16       56.24      1.90 o 
   4  -5   1       39.96       34.59      1.56 o 
   5  -5   1        9.15        7.63      1.28 o 
   6  -5   1       36.99       38.50      2.70 o 
   7  -5   1        1.03        2.36      1.33 o 
   8  -5   1        3.08        3.08      1.70 o 
  -9  -4   1        2.70        1.35      1.40 o 
  -8  -4   1        9.13       10.18      1.60 o 
  -7  -4   1        4.65        4.14      1.21 o 
  -6  -4   1       48.14       48.07      2.32 o 
  -5  -4   1       73.11       72.03      1.72 o 
  -4  -4   1       60.78       56.45      1.40 o 
  -3  -4   1       37.30       31.61      0.96 o 
  -2  -4   1      473.29      476.99      5.09 o 
  -1  -4   1     1632.27     1740.65     15.27 o 
   0  -4   1       60.09       64.29      1.31 o 
   1  -4   1        0.84        1.58      0.29 o 
   2  -4   1      104.52      111.06      1.88 o 
   3  -4   1       32.13       34.96      1.06 o 
   4  -4   1      241.16      232.66      9.02 o 
   5  -4   1       21.13       20.53      1.25 o 
   6  -4   1       12.09        9.94      1.59 o 
   7  -4   1       33.43       36.93      2.74 o 
   8  -4   1        4.08        3.63      1.63 o 
  -9  -3   1        2.42        1.36      1.28 o 
  -8  -3   1       76.35       74.65      3.64 o 
  -7  -3   1        3.70        3.20      1.14 o 
  -6  -3   1       68.44       67.70      2.97 o 
  -5  -3   1      161.68      148.33      2.52 o 
  -4  -3   1       18.06       17.83      1.11 o 
  -3  -3   1       88.49       77.48      1.45 o 
  -2  -3   1      216.04      219.38      3.22 o 
  -1  -3   1       30.58       24.13      0.68 o 
   0  -3   1       90.18       89.61      1.40 o 
   1  -3   1      353.95      360.92      3.86 o 
   2  -3   1     1243.79     1350.70     12.12 o 
   3  -3   1      231.68      220.18      2.97 o 
   4  -3   1       17.26       13.81      0.69 o 
   5  -3   1       45.52       43.54      1.82 o 
   6  -3   1        8.00        7.57      0.96 o 
   7  -3   1       36.83       36.38      1.89 o 
   8  -3   1        3.79        3.16      1.03 o 
   9  -3   1        6.42        5.60      2.35 o 
 -10  -2   1        0.68        1.82      1.49 o 
  -9  -2   1        2.17        1.22      1.20 o 
  -8  -2   1       22.42       23.93      2.06 o 
  -7  -2   1       11.11       12.21      1.20 o 
  -6  -2   1       10.69       11.34      0.94 o 
  -5  -2   1        0.43        0.88      0.64 o 
  -4  -2   1        5.41        4.64      0.42 o 
  -3  -2   1      767.96      777.74      7.41 o 
  -2  -2   1     1575.53     1630.66     14.05 o 
  -1  -2   1     2346.93     2529.73     27.03 o 
   0  -2   1     5155.59     5327.63     51.81 o 
   1  -2   1       26.38       24.53      1.10 o 
   2  -2   1     1434.39     1580.55     13.72 o 
   3  -2   1       65.63       76.74      1.41 o 
   4  -2   1       18.07       17.60      0.67 o 
   5  -2   1       70.31       70.69      2.15 o 
   6  -2   1       40.44       38.28      1.85 o 
   7  -2   1       18.02       18.62      1.62 o 
   8  -2   1        0.10        0.88      1.87 o 
   9  -2   1        2.26        4.61      1.17 o 
 -10  -1   1        1.59        2.94      1.58 o 
  -9  -1   1        8.33       10.38      1.99 o 
  -8  -1   1       73.50       68.11      3.35 o 
  -7  -1   1       32.94       35.26      1.72 o 
  -6  -1   1        5.09        5.35      0.70 o 
  -5  -1   1      265.07      265.72      4.24 o 
  -4  -1   1      346.37      327.35      4.69 o 
  -3  -1   1       11.77       12.34      0.50 o 
  -2  -1   1        7.24        8.26      0.36 o 
  -1  -1   1      211.31      230.84      2.80 o 
   0  -1   1     1198.88     1304.27     11.07 o 
   1  -1   1     2178.37     2342.89     24.54 o 
   2  -1   1      125.24      121.58      1.95 o 
   3  -1   1      267.11      331.42      4.62 o 
   4  -1   1      776.59      821.36      9.67 o 
   5  -1   1       50.18       44.46      1.63 o 
   6  -1   1        6.89        6.17      0.78 o 
   7  -1   1        0.90        2.70      0.76 o 
   8  -1   1       19.67       16.57      1.37 o 
   9  -1   1       13.87       11.80      1.48 o 
  -9   0   1       37.19       36.31      2.42 o 
  -8   0   1        2.97        3.44      0.91 o 
  -7   0   1       29.38       27.46      1.63 o 
  -6   0   1        0.07        0.56      0.48 o 
  -5   0   1       87.25      100.04      3.58 o 
  -4   0   1      199.15      197.02      2.59 o 
  -3   0   1      175.91      168.37      2.18 o 
  -2   0   1     2385.11     2577.16     25.18 o 
  -1   0   1       23.22       19.44      0.45 o 
   0   0   1       87.23       97.22      1.90 o 
   1   0   1     2238.00     2338.25     20.23 o 
   2   0   1     1457.09     1599.46     15.98 o 
   3   0   1     1208.94     1358.52     14.20 o 
   4   0   1      180.64      178.28      3.17 o 
   5   0   1        1.41        1.83      0.48 o 
   6   0   1        1.09        2.06      0.57 o 
   7   0   1       22.52       20.42      1.39 o 
   8   0   1        2.36        3.60      1.35 o 
   9   0   1       10.12       10.90      1.27 o 
  10   0   1        1.72        3.83      1.52 o 
  -9   1   1        0.25        0.58      1.02 o 
  -8   1   1        1.31        2.35      0.93 o 
  -7   1   1       46.72       39.00      1.91 o 
  -6   1   1       41.53       41.27      1.77 o 
  -5   1   1        0.28        1.45      0.70 o 
  -4   1   1       54.24       58.10      1.22 o 
  -3   1   1       39.23       51.60      1.54 o 
  -2   1   1     2800.32     3058.87     25.48 o 
  -1   1   1      507.40      550.75      5.91 o 
   0   1   1     1214.17     1334.19     15.40 o 
   1   1   1      375.54      397.14      3.73 o 
   2   1   1        8.37        6.63      0.34 o 
   3   1   1      770.83      778.15      7.28 o 
   4   1   1      173.22      200.74      2.55 o 
   5   1   1      356.20      358.22      5.43 o 
   6   1   1        4.91        5.06      1.09 o 
   7   1   1       58.44       56.98      2.20 o 
   8   1   1       34.57       29.91      2.42 o 
   9   1   1       14.66       13.56      1.41 o 
  10   1   1        3.27        7.67      2.15 o 
  -9   2   1        2.00        3.44      1.17 o 
  -8   2   1       20.67       17.58      1.68 o 
  -7   2   1        0.30        1.48      0.82 o 
  -6   2   1       20.57       22.67      1.42 o 
  -5   2   1       81.49       78.51      2.27 o 
  -4   2   1     1006.48     1050.79     10.03 o 
  -3   2   1      168.07      148.21      2.17 o 
  -2   2   1      399.93      434.14      4.45 o 
  -1   2   1        0.73        1.36      0.21 o 
   0   2   1     1187.03     1299.58     11.31 o 
   1   2   1      212.52      218.92      2.42 o 
   2   2   1     1834.23     1893.74     16.62 o 
   3   2   1      424.90      450.40      4.72 o 
   4   2   1       30.65       31.40      0.91 o 
   5   2   1      248.41      238.21      3.21 o 
   6   2   1      105.07       86.62      2.46 o 
   7   2   1        0.33        2.02      1.12 o 
   8   2   1        1.84        0.63      0.82 o 
   9   2   1        1.00        1.10      1.00 o 
  10   2   1        3.91        1.01      1.39 o 
  -9   3   1        8.62        9.69      2.02 o 
  -8   3   1        7.74       10.30      1.71 o 
  -7   3   1        5.18        6.50      1.03 o 
  -6   3   1       13.62       13.98      1.20 o 
  -5   3   1      103.08      103.91      2.72 o 
  -4   3   1        5.19        6.64      0.54 o 
  -3   3   1      147.48      148.55      2.28 o 
  -2   3   1      147.41      151.16      2.11 o 
  -1   3   1      447.65      460.47      8.30 o 
   0   3   1        7.30        7.23      0.87 o 
   1   3   1       79.86       79.26      1.31 o 
   2   3   1     1594.26     1689.83     14.72 o 
   3   3   1      494.09      500.36      5.30 o 
   4   3   1      709.76      718.89      7.32 o 
   5   3   1      144.18      149.19      2.50 o 
   6   3   1        0.90        1.71      0.75 o 
   7   3   1        5.73        5.14      0.90 o 
   8   3   1       27.83       28.64      2.20 o 
   9   3   1       17.32       20.29      2.11 o 
  10   3   1        0.00        2.36      2.12 o 
  -8   4   1        3.66        2.70      1.56 o 
  -7   4   1        0.12        2.32      1.23 o 
  -6   4   1        0.07        0.24      0.90 o 
  -5   4   1      176.84      184.06      5.37 o 
  -4   4   1        1.12        2.37      0.54 o 
  -3   4   1      132.29      126.53      2.13 o 
  -2   4   1       29.66       25.80      0.71 o 
  -1   4   1      123.91      119.33      2.46 o 
   0   4   1      102.15      108.30      2.25 o 
   1   4   1      602.18      636.07      6.29 o 
   2   4   1        1.47        1.64      0.32 o 
   3   4   1      541.67      538.01      5.80 o 
   4   4   1        6.62       10.11      0.65 o 
   5   4   1       28.76       29.20      1.10 o 
   6   4   1       23.16       17.89      1.17 o 
   7   4   1       20.26       21.12      1.36 o 
   8   4   1       27.52       27.46      4.67 o 
   9   4   1        3.00        5.03      1.53 o 
  -8   5   1        4.76        3.55      2.91 o 
  -7   5   1       23.00       25.84      3.37 o 
  -6   5   1        0.32        1.25      1.07 o 
  -5   5   1      153.00      156.79      5.14 o 
  -4   5   1       30.27       29.22      1.48 o 
  -3   5   1       60.31       57.59      3.21 o 
  -2   5   1       23.76       22.09      1.16 o 
  -1   5   1        9.48       13.76      0.88 o 
   0   5   1       23.80       22.32      1.09 o 
   1   5   1        3.85        4.87      0.53 o 
   2   5   1      114.74       95.03      1.82 o 
   3   5   1      148.89      138.95      2.42 o 
   4   5   1        2.63        2.72      0.51 o 
   5   5   1       74.68       73.99      1.88 o 
   6   5   1        5.38        6.41      1.14 o 
   7   5   1        0.96        1.87      1.65 o 
   8   5   1        7.15        4.88      1.43 o 
   9   5   1        6.38        7.06      1.66 o 
  -7   6   1        8.25        9.55      1.80 o 
  -6   6   1        1.37        1.38      1.21 o 
  -5   6   1        1.23        0.68      0.99 o 
  -4   6   1       60.07       62.89      2.28 o 
  -3   6   1       31.34       30.03      1.53 o 
  -2   6   1        4.40        3.68      1.08 o 
  -1   6   1        8.71        8.91      0.80 o 
   0   6   1       44.85       42.54      1.63 o 
   1   6   1       32.43       36.37      1.50 o 
   2   6   1        9.82       11.71      0.72 o 
   3   6   1        1.11        1.79      0.50 o 
   4   6   1        0.12        1.16      0.50 o 
   5   6   1       36.71       35.07      1.67 o 
   6   6   1        1.64        2.45      0.74 o 
   7   6   1        0.00       -0.16      1.06 o 
   8   6   1        1.42        4.55      1.30 o 
   9   6   1       13.92       16.44      2.22 o 
  -6   7   1        2.80        3.32      1.34 o 
  -5   7   1       12.29       14.28      1.77 o 
  -4   7   1       70.31       70.13      2.62 o 
  -3   7   1       14.95       13.37      1.21 o 
  -2   7   1        0.20        0.65      0.67 o 
  -1   7   1        8.73        8.30      0.92 o 
   0   7   1       52.69       51.04      2.24 o 
   1   7   1       10.92       12.16      1.05 o 
   2   7   1       38.10       36.05      2.44 o 
   3   7   1        4.87        7.27      0.83 o 
   4   7   1       52.67       46.51      1.61 o 
   5   7   1        2.70        4.39      1.08 o 
   6   7   1        3.11        5.95      0.95 o 
   7   7   1        1.88        2.17      2.12 o 
   8   7   1        1.37        3.53      1.73 o 
  -5   8   1        7.61       12.40      1.77 o 
  -4   8   1       16.22       15.77      1.89 o 
  -3   8   1       19.41       20.38      1.52 o 
  -2   8   1       40.29       41.06      2.03 o 
  -1   8   1        0.54        0.66      0.69 o 
   0   8   1        0.55        0.85      0.73 o 
   1   8   1        1.45        2.48      1.16 o 
   2   8   1       43.84       46.46      2.01 o 
   3   8   1        6.31        7.72      0.93 o 
   4   8   1        2.84        3.15      1.01 o 
   5   8   1        1.65        2.73      1.02 o 
   6   8   1        8.04        6.96      1.07 o 
   7   8   1        0.08       -0.19      1.23 o 
  -4   9   1        7.29        8.39      1.60 o 
  -3   9   1       12.24       11.57      1.33 o 
  -2   9   1        6.56        7.20      1.68 o 
  -1   9   1       16.28       15.49      1.38 o 
   0   9   1        7.17        8.59      1.24 o 
   1   9   1        6.64        7.43      1.12 o 
   2   9   1        0.11        1.20      1.39 o 
   3   9   1        0.59        1.65      2.09 o 
   4   9   1        0.23        1.56      1.05 o 
   5   9   1        8.69        8.02      1.39 o 
   6   9   1        0.14        3.20      1.32 o 
   7   9   1        0.16       -0.60      2.33 o 
  -2  10   1        3.75        3.74      1.05 o 
  -1  10   1        3.24        4.60      1.11 o 
   0  10   1        2.94        4.91      1.21 o 
   1  10   1        1.50        0.97      1.28 o 
   2  10   1        0.57        1.20      1.19 o 
   3  10   1        5.93        8.31      1.46 o 
   4  10   1        0.06        0.05      1.38 o 
   5  10   1        0.98        2.74      1.84 o 
   1  11   1        0.01        1.81      2.74 o 
   2  11   1        0.03        2.37      2.10 o 
  -4 -10   2        3.67        5.66      1.63 o 
  -3 -10   2        5.93        6.38      1.56 o 
  -2 -10   2        2.15        3.22      1.36 o 
  -1 -10   2        0.18        1.17      1.37 o 
   0 -10   2        1.67        2.83      1.37 o 
   1 -10   2        2.82        3.61      1.52 o 
   2 -10   2        0.83        2.94      1.41 o 
  -6  -9   2        0.03        3.94      1.35 o 
  -5  -9   2        3.51        4.97      2.08 o 
  -4  -9   2       16.42       15.57      3.98 o 
  -3  -9   2        0.42        3.31      1.18 o 
  -2  -9   2       10.90        9.01      1.53 o 
  -1  -9   2        8.34        5.46      1.36 o 
   0  -9   2        7.59        6.35      1.37 o 
   1  -9   2        0.07       -0.10      1.08 o 
   2  -9   2        1.03        2.55      0.92 o 
   3  -9   2        0.79        0.87      0.98 o 
   4  -9   2        2.41        0.47      1.33 o 
  -7  -8   2        0.93        0.55      2.29 o 
  -6  -8   2        1.92        2.56      0.94 o 
  -5  -8   2        0.00        3.95      0.88 o 
  -4  -8   2        0.90        2.01      1.04 o 
  -3  -8   2       12.13        9.60      1.44 o 
  -2  -8   2       26.84       29.13      2.21 o 
  -1  -8   2        0.19       -0.10      1.01 o 
   0  -8   2       19.89       19.63      1.35 o 
   1  -8   2        0.71        2.47      0.89 o 
   2  -8   2       12.85       13.10      1.22 o 
   3  -8   2        4.71        4.69      0.94 o 
   4  -8   2        9.97       11.15      1.73 o 
   5  -8   2        1.81        3.53      2.44 o 
  -8  -7   2        0.03       -0.45      1.34 o 
  -7  -7   2        2.98        2.05      1.29 o 
  -6  -7   2       13.75       19.24      1.45 o 
  -5  -7   2        0.57        2.38      0.90 o 
  -4  -7   2       18.82       17.61      1.28 o 
  -3  -7   2       15.84       16.27      1.15 o 
  -2  -7   2       36.90       31.48      2.16 o 
  -1  -7   2        0.19        2.62      1.17 o 
   0  -7   2       38.62       32.75      1.56 o 
   1  -7   2       35.78       35.73      1.68 o 
   2  -7   2        9.17        9.83      1.02 o 
   3  -7   2        1.89        1.42      1.12 o 
   4  -7   2        0.00        1.21      1.02 o 
   5  -7   2        1.02        1.30      1.27 o 
   6  -7   2        1.13        3.88      1.36 o 
  -8  -6   2        0.30        1.61      1.29 o 
  -7  -6   2        1.63        3.64      1.26 o 
  -6  -6   2        0.51        0.36      0.63 o 
  -5  -6   2       12.91       12.82      1.09 o 
  -4  -6   2       51.62       42.58      1.78 o 
  -3  -6   2       52.20       52.61      2.30 o 
  -2  -6   2       79.75       63.58      3.66 o 
  -1  -6   2        5.08        5.55      0.55 o 
   0  -6   2        0.93        3.67      0.57 o 
   1  -6   2      126.79      123.29      2.97 o 
   2  -6   2       20.04       18.63      1.16 o 
   3  -6   2       13.04       11.79      1.00 o 
   4  -6   2        1.02        2.81      0.69 o 
   5  -6   2       57.17       49.99      2.94 o 
   6  -6   2       21.32       18.51      2.09 o 
   7  -6   2        0.18        1.93      1.67 o 
  -9  -5   2        7.70        7.91      1.77 o 
  -8  -5   2        0.79        1.13      1.29 o 
  -7  -5   2       27.48       27.84      2.29 o 
  -6  -5   2       89.12       76.12      2.52 o 
  -5  -5   2       51.38       47.19      1.89 o 
  -4  -5   2       19.38       17.84      1.13 o 
  -3  -5   2        2.52        2.95      0.61 o 
  -2  -5   2       99.78       87.69      1.71 o 
  -1  -5   2       76.96       73.99      2.70 o 
   0  -5   2        4.43        2.46      0.42 o 
   1  -5   2       38.32       47.01      2.21 o 
   2  -5   2        9.61       10.03      0.70 o 
   3  -5   2       65.08       61.77      2.04 o 
   4  -5   2        3.17        4.87      0.74 o 
   5  -5   2        0.91        1.22      1.13 o 
   6  -5   2        6.63        5.59      1.26 o 
   7  -5   2        0.39        1.16      1.22 o 
   8  -5   2       10.20       10.39      2.02 o 
  -9  -4   2        4.51        5.36      1.56 o 
  -8  -4   2        0.20        0.70      1.54 o 
  -7  -4   2       19.63       19.99      3.27 o 
  -6  -4   2       11.24        9.28      0.92 o 
  -5  -4   2       56.08       58.21      3.01 o 
  -4  -4   2        1.49        2.20      0.52 o 
  -3  -4   2       46.16       45.98      1.08 o 
  -2  -4   2      105.70       97.76      1.67 o 
  -1  -4   2       66.15       77.20      1.47 o 
   0  -4   2      488.91      468.27      5.00 o 
   1  -4   2       56.69       55.21      1.26 o 
   2  -4   2      593.82      629.08      6.58 o 
   3  -4   2        2.66        3.28      0.43 o 
   4  -4   2        3.29        2.99      0.46 o 
   5  -4   2       31.76       27.97      1.45 o 
   6  -4   2       26.78       21.90      1.99 o 
   7  -4   2       61.05       55.75      3.30 o 
   8  -4   2       17.58       18.19      3.20 o 
  -9  -3   2        4.22        4.37      1.44 o 
  -8  -3   2       33.40       26.03      2.28 o 
  -7  -3   2       37.87       36.06      3.30 o 
  -6  -3   2       24.70       17.54      1.63 o 
  -5  -3   2       30.79       24.73      0.93 o 
  -4  -3   2       72.65       71.03      1.56 o 
  -3  -3   2        4.83        3.82      0.35 o 
  -2  -3   2      382.89      386.79      4.12 o 
  -1  -3   2      903.10      847.50      7.86 o 
   0  -3   2       36.35       29.05      0.78 o 
   1  -3   2       30.92       34.32      0.90 o 
   2  -3   2        8.17        4.62      0.43 o 
   3  -3   2       20.23       35.30      1.05 o 
   4  -3   2        5.44        5.54      0.50 o 
   5  -3   2        2.56        5.66      1.50 o 
   6  -3   2       46.64       45.30      2.37 o 
   7  -3   2       13.72       12.05      1.20 o 
   8  -3   2       15.74       17.11      1.52 o 
   9  -3   2        8.53       11.48      2.59 o 
  -9  -2   2       15.64       12.91      1.90 o 
  -8  -2   2        0.65       -0.69      1.61 o 
  -7  -2   2      127.26      131.50      4.48 o 
  -6  -2   2       40.00       40.78      1.67 o 
  -5  -2   2        5.25        5.55      0.50 o 
  -4  -2   2       44.74       44.73      1.13 o 
  -3  -2   2       31.30       33.55      0.86 o 
  -2  -2   2       48.54       46.56      1.27 o 
  -1  -2   2        2.70        3.51      0.55 o 
   0  -2   2       37.82       39.80      0.92 o 
   1  -2   2     1140.02     1203.48     10.64 o 
   2  -2   2       51.18       42.50      0.99 o 
   3  -2   2      560.70      641.11      8.72 o 
   4  -2   2       58.11       57.62      1.37 o 
   5  -2   2       10.48        8.69      0.81 o 
   6  -2   2      191.84      174.51      3.98 o 
   7  -2   2       16.71       15.17      1.27 o 
   8  -2   2       23.89       20.55      1.54 o 
   9  -2   2       22.58       27.04      1.97 o 
  -9  -1   2        9.80        8.86      1.58 o 
  -8  -1   2        1.35        1.42      0.94 o 
  -7  -1   2      123.77      124.75      3.60 o 
  -6  -1   2        1.00        1.47      0.67 o 
  -5  -1   2      130.04      129.63      2.62 o 
  -4  -1   2       19.04       15.77      1.73 o 
  -3  -1   2       70.13       74.50      1.36 o 
  -2  -1   2       28.77       28.31      1.10 o 
  -1  -1   2      309.71      338.49      4.03 o 
   0  -1   2      565.44      658.88      5.93 o 
   1  -1   2        0.00        0.61      0.21 o 
   2  -1   2      444.13      475.21      5.55 o 
   3  -1   2      144.17      160.09      2.79 o 
   4  -1   2       22.27       38.13      1.39 o 
   5  -1   2       19.24       17.46      1.67 o 
   6  -1   2       50.91       43.60      2.54 o 
   7  -1   2       77.98       66.21      2.46 o 
   8  -1   2       31.97       30.88      1.82 o 
   9  -1   2       33.57       34.42      2.09 o 
  -9   0   2        4.81        8.22      1.26 o 
  -8   0   2        0.00        0.20      1.23 o 
  -7   0   2       47.77       46.16      2.66 o 
  -6   0   2      418.51      399.21      6.31 o 
  -5   0   2       23.19       24.33      0.90 o 
  -4   0   2       47.44       53.18      1.25 o 
  -3   0   2       83.14       96.21      1.60 o 
  -2   0   2     1274.93     1326.89     11.58 o 
  -1   0   2       76.43       70.86      1.07 o 
   0   0   2     1360.02     1380.37     11.77 o 
   1   0   2     1806.39     1816.72     31.11 o 
   2   0   2     1289.67     1400.70     15.71 o 
   3   0   2      210.26      190.41      2.36 o 
   4   0   2       17.13       28.21      1.75 o 
   5   0   2       35.11       31.41      1.36 o 
   6   0   2       38.73       30.41      2.49 o 
   7   0   2      213.12      196.13      4.35 o 
   8   0   2        0.19       -0.26      0.69 o 
   9   0   2        2.58        1.89      0.90 o 
  -9   1   2        3.27        3.07      1.07 o 
  -8   1   2        2.54        3.02      0.90 o 
  -7   1   2       12.38       11.80      1.16 o 
  -6   1   2      677.90      679.93      9.26 o 
  -5   1   2       14.20       16.04      0.84 o 
  -4   1   2      686.12      672.48      6.95 o 
  -3   1   2      129.98      142.61      2.10 o 
  -2   1   2       71.81       95.52      1.50 o 
  -1   1   2     3246.98     3463.24     28.63 o 
   0   1   2     1883.01     2131.75     29.61 o 
   1   1   2     2165.28     2381.09     19.95 o 
   2   1   2      721.62      757.56      6.94 o 
   3   1   2      310.39      332.04      4.08 o 
   4   1   2      192.52      215.16      2.74 o 
   5   1   2        2.87        6.73      0.71 o 
   6   1   2       80.42       74.81      2.33 o 
   7   1   2       29.02       27.12      1.54 o 
   8   1   2       10.99       10.03      1.15 o 
   9   1   2       23.86       21.80      1.65 o 
  10   1   2       11.47       16.50      1.59 o 
  -9   2   2        0.04        0.02      2.46 o 
  -8   2   2       50.58       49.49      2.54 o 
  -7   2   2        4.80        4.74      0.89 o 
  -6   2   2      158.98      160.05      3.76 o 
  -5   2   2      157.08      162.74      3.44 o 
  -4   2   2       34.12       30.96      1.18 o 
  -3   2   2     1255.38     1351.27     12.26 o 
  -2   2   2       25.20       23.55      0.72 o 
  -1   2   2      515.52      508.85      4.94 o 
   0   2   2       85.85       86.77      1.26 o 
   1   2   2      401.37      399.95      3.99 o 
   2   2   2      775.32      833.52      7.70 o 
   3   2   2      499.91      499.01      6.62 o 
   4   2   2        3.53        1.35      0.39 o 
   5   2   2        2.80        4.84      0.67 o 
   6   2   2       66.99       64.80      2.15 o 
   7   2   2       26.48       25.78      1.53 o 
   8   2   2       98.46       86.87      2.96 o 
   9   2   2       12.47       11.86      1.29 o 
  10   2   2        2.51        2.15      1.12 o 
  -9   3   2        4.85        5.30      2.18 o 
  -8   3   2        0.96        0.83      2.05 o 
  -7   3   2       19.59       18.53      1.41 o 
  -6   3   2       61.04       61.26      3.10 o 
  -5   3   2     1292.97     1346.59     18.36 o 
  -4   3   2        0.06        0.98      0.51 o 
  -3   3   2        0.04        0.94      0.33 o 
  -2   3   2        4.08        7.19      0.44 o 
  -1   3   2      258.21      247.70      3.58 o 
   0   3   2      633.39      669.14      6.34 o 
   1   3   2      847.16      939.35      8.57 o 
   2   3   2      204.91      190.32      2.53 o 
   3   3   2      237.08      229.77      3.05 o 
   4   3   2      157.84      156.14      2.48 o 
   5   3   2       39.81       43.47      1.28 o 
   6   3   2        0.01        1.05      0.59 o 
   7   3   2       37.19       35.02      1.76 o 
   8   3   2       22.17       20.43      1.51 o 
   9   3   2        4.40        6.74      1.10 o 
  10   3   2        0.06        5.20      2.78 o 
  -8   4   2        0.99        5.40      1.57 o 
  -7   4   2       86.66       85.01      4.00 o 
  -6   4   2        1.78        2.37      1.13 o 
  -5   4   2        0.27        1.47      1.51 o 
  -4   4   2      243.38      235.76      6.64 o 
  -3   4   2       46.93       49.60      1.46 o 
  -2   4   2      241.15      265.52      3.24 o 
  -1   4   2       88.87       90.81      2.13 o 
   0   4   2       20.62       23.33      1.00 o 
   1   4   2       61.14       61.20      1.26 o 
   2   4   2      141.21      152.86      2.34 o 
   3   4   2       28.35       30.17      1.01 o 
   4   4   2        0.26        0.97      0.54 o 
   5   4   2       21.24       24.09      1.03 o 
   6   4   2       14.58       14.99      1.13 o 
   7   4   2       20.03       22.47      1.44 o 
   8   4   2        0.08        1.35      0.80 o 
   9   4   2       32.61       29.00      6.31 o 
  -8   5   2        1.68        7.25      1.72 o 
  -7   5   2       23.01       20.99      2.25 o 
  -6   5   2        0.43        3.26      1.18 o 
  -5   5   2       15.26       13.09      1.60 o 
  -4   5   2      422.45      428.92      6.73 o 
  -3   5   2      195.93      178.80      3.69 o 
  -2   5   2      191.85      186.58      3.66 o 
  -1   5   2       22.92       22.12      1.12 o 
   0   5   2      316.51      307.48      4.82 o 
   1   5   2        6.02        5.32      0.54 o 
   2   5   2       11.61       12.99      0.68 o 
   3   5   2       39.59       35.19      1.16 o 
   4   5   2      181.76      173.56      2.93 o 
   5   5   2       10.71       11.17      0.95 o 
   6   5   2       47.06       42.93      1.82 o 
   7   5   2        2.27        2.35      0.82 o 
   8   5   2        2.38        5.03      2.36 o 
   9   5   2       12.19       12.88      1.90 o 
  -7   6   2        3.42        2.60      2.12 o 
  -6   6   2       17.39       16.27      1.97 o 
  -5   6   2       58.45       55.94      3.13 o 
  -4   6   2        5.24        5.03      0.85 o 
  -3   6   2       93.45       95.22      2.77 o 
  -2   6   2        2.81        4.96      0.80 o 
  -1   6   2       54.93       51.21      1.86 o 
   0   6   2      146.14      156.91      3.37 o 
   1   6   2        0.57        2.57      1.25 o 
   2   6   2       12.04       12.20      0.72 o 
   3   6   2        7.74        9.74      0.71 o 
   4   6   2       77.89       77.40      1.93 o 
   5   6   2       23.47       28.48      1.26 o 
   6   6   2       24.16       24.24      1.22 o 
   7   6   2        7.97        8.97      1.49 o 
   8   6   2        2.81        3.31      1.31 o 
   9   6   2        0.38        2.46      1.45 o 
  -6   7   2        7.96        9.14      1.69 o 
  -5   7   2        2.04        4.07      1.32 o 
  -4   7   2        0.00        2.72      0.80 o 
  -3   7   2      105.80       94.69      3.00 o 
  -2   7   2      149.21      145.82      5.42 o 
  -1   7   2       89.09       83.55      2.64 o 
   0   7   2        1.01        1.62      0.62 o 
   1   7   2        2.72        2.92      0.67 o 
   2   7   2       42.92       37.20      1.93 o 
   3   7   2        0.28        1.50      0.60 o 
   4   7   2        3.46        2.85      1.08 o 
   5   7   2       37.73       38.09      1.51 o 
   6   7   2        0.21        1.39      0.93 o 
   7   7   2        8.51       11.67      2.02 o 
   8   7   2        4.20        4.47      1.43 o 
  -5   8   2        1.82        3.04      1.26 o 
  -4   8   2       22.78       25.19      1.75 o 
  -3   8   2        3.98        6.10      1.29 o 
  -2   8   2        0.63        1.58      0.96 o 
  -1   8   2        3.03        3.25      0.81 o 
   0   8   2       63.38       53.79      2.23 o 
   1   8   2        8.45        8.64      1.01 o 
   2   8   2        0.07        2.17      0.75 o 
   3   8   2        0.23        0.74      0.63 o 
   4   8   2        4.25        5.49      1.20 o 
   5   8   2        9.95       10.57      1.75 o 
   6   8   2        9.74       10.81      1.55 o 
   7   8   2        9.67       12.34      1.77 o 
  -4   9   2        5.90        6.82      1.47 o 
  -3   9   2        1.24        2.53      1.14 o 
  -2   9   2       32.53       26.48      1.79 o 
  -1   9   2       13.40       10.46      1.20 o 
   0   9   2       36.09       38.89      2.18 o 
   1   9   2        5.38        5.15      1.02 o 
   2   9   2        0.03        1.88      0.84 o 
   3   9   2        0.12        0.89      0.93 o 
   4   9   2        0.13        1.39      1.39 o 
   5   9   2        0.02        2.47      1.88 o 
   6   9   2        1.14        3.71      1.35 o 
  -2  10   2        4.82        7.08      1.19 o 
  -1  10   2        0.38        1.30      0.96 o 
   0  10   2        0.21        0.62      0.93 o 
   1  10   2        2.98        4.36      1.08 o 
   2  10   2        0.64        3.15      1.17 o 
   3  10   2        0.42        1.52      2.04 o 
   4  10   2        0.28        2.03      1.25 o 
   5  10   2        0.00        0.97      1.82 o 
  -4 -10   3        0.60        2.69      1.44 o 
  -3 -10   3        4.42        6.07      1.54 o 
  -2 -10   3        2.35        2.25      1.30 o 
  -1 -10   3        0.37        1.06      1.30 o 
   0 -10   3        1.10        1.22      1.70 o 
   1 -10   3        1.51        4.86      1.42 o 
  -6  -9   3        1.39        3.74      1.39 o 
  -5  -9   3        0.00       -0.03      1.11 o 
  -4  -9   3        1.01        2.28      1.27 o 
  -3  -9   3        0.00        2.94      1.69 o 
  -2  -9   3        0.00        0.94      1.05 o 
  -1  -9   3        3.08        5.62      1.47 o 
   0  -9   3        0.27        1.49      1.12 o 
   1  -9   3        1.50        2.65      1.17 o 
   2  -9   3        0.83        2.56      1.66 o 
   3  -9   3        1.08        1.69      1.02 o 
   4  -9   3        9.38       13.11      3.17 o 
  -7  -8   3        0.37        2.69      1.46 o 
  -6  -8   3        3.87        5.31      1.09 o 
  -5  -8   3        7.31        7.14      1.09 o 
  -4  -8   3        0.92        2.80      1.12 o 
  -3  -8   3        3.05        4.05      1.10 o 
  -2  -8   3        0.50       -0.42      0.85 o 
  -1  -8   3        2.54        3.56      1.67 o 
   0  -8   3        1.86        2.91      1.09 o 
   1  -8   3        0.21        1.13      0.79 o 
   2  -8   3        9.12        9.85      1.21 o 
   3  -8   3        4.57        5.93      1.41 o 
   4  -8   3        8.31       11.13      1.71 o 
   5  -8   3        0.17        1.79      1.33 o 
  -8  -7   3        4.07        8.85      2.23 o 
  -7  -7   3        1.60        3.13      1.39 o 
  -6  -7   3        0.02        0.80      1.02 o 
  -5  -7   3        0.35        2.19      1.10 o 
  -4  -7   3       10.07        8.31      1.02 o 
  -3  -7   3        0.02        0.79      0.68 o 
  -2  -7   3        0.82        2.65      0.73 o 
  -1  -7   3       16.51       20.12      1.77 o 
   0  -7   3       18.44       21.46      2.86 o 
   1  -7   3        2.51        3.69      0.88 o 
   2  -7   3        2.22        3.83      0.79 o 
   3  -7   3       10.82       10.73      1.36 o 
   4  -7   3        5.10        2.80      2.20 o 
   5  -7   3       33.44       34.83      2.69 o 
   6  -7   3        0.56        3.31      1.41 o 
  -8  -6   3       17.93       14.28      2.04 o 
  -7  -6   3       12.87       14.06      1.73 o 
  -6  -6   3        0.73        3.36      0.80 o 
  -5  -6   3        0.39        0.44      0.61 o 
  -4  -6   3       35.31       28.83      1.52 o 
  -3  -6   3      132.19      127.97      3.11 o 
  -2  -6   3        7.40        6.41      1.02 o 
  -1  -6   3        4.19        5.96      0.56 o 
   0  -6   3       20.05       19.51      0.92 o 
   1  -6   3        2.30        1.74      0.58 o 
   2  -6   3        1.07        2.02      0.60 o 
   3  -6   3       11.86       12.24      1.07 o 
   4  -6   3       14.34       13.46      1.15 o 
   5  -6   3       41.71       42.07      3.72 o 
   6  -6   3        0.79        3.12      1.28 o 
   7  -6   3        1.65        1.61      1.39 o 
  -9  -5   3        6.75        9.40      2.64 o 
  -8  -5   3        1.84        1.95      1.34 o 
  -7  -5   3        0.07        2.33      1.19 o 
  -6  -5   3       11.10       10.71      1.14 o 
  -5  -5   3       76.22       71.62      2.39 o 
  -4  -5   3        2.06        3.47      0.65 o 
  -3  -5   3       15.15       12.56      0.92 o 
  -2  -5   3        1.08        2.02      0.75 o 
  -1  -5   3        4.17        4.22      0.80 o 
   0  -5   3       92.48       94.99      1.87 o 
   1  -5   3       51.50       53.31      1.65 o 
   2  -5   3        9.51       12.59      0.71 o 
   3  -5   3        4.46        5.72      0.58 o 
   4  -5   3      138.13      138.13      3.32 o 
   5  -5   3       18.80       14.00      1.61 o 
   6  -5   3       24.07       28.73      2.35 o 
   7  -5   3       11.98       14.22      1.95 o 
   8  -5   3        6.73        7.96      2.64 o 
  -9  -4   3       15.27       17.67      2.26 o 
  -8  -4   3        1.34        2.68      1.21 o 
  -7  -4   3      150.11      145.78      5.26 o 
  -6  -4   3        6.91        7.02      1.31 o 
  -5  -4   3       49.46       42.43      1.74 o 
  -4  -4   3       29.21       33.22      1.46 o 
  -3  -4   3      164.34      165.07      3.24 o 
  -2  -4   3      675.60      699.83      8.51 o 
  -1  -4   3       35.73       40.24      2.00 o 
   0  -4   3       31.00       31.27      0.94 o 
   1  -4   3       43.65       40.92      1.13 o 
   2  -4   3       96.08       94.75      1.89 o 
   3  -4   3       23.66       22.42      0.93 o 
   4  -4   3        0.08        0.75      0.78 o 
   5  -4   3       62.27       54.60      2.19 o 
   6  -4   3       66.31       63.54      3.39 o 
   7  -4   3        0.02        0.44      0.99 o 
   8  -4   3        5.12        8.09      1.83 o 
  -9  -3   3        9.28       10.48      1.87 o 
  -8  -3   3        3.64        4.22      1.36 o 
  -7  -3   3       88.78       80.50      3.66 o 
  -6  -3   3        4.08        5.84      0.82 o 
  -5  -3   3       29.71       24.61      1.94 o 
  -4  -3   3      112.82      104.46      2.50 o 
  -3  -3   3        7.17        4.10      0.77 o 
  -2  -3   3      240.09      236.76      3.73 o 
  -1  -3   3        1.68        2.05      0.50 o 
   0  -3   3      203.37      209.06      2.69 o 
   1  -3   3       18.45       18.50      0.71 o 
   2  -3   3       44.72       41.59      1.11 o 
   3  -3   3      225.47      242.83      4.41 o 
   4  -3   3        0.47        1.56      0.40 o 
   5  -3   3      230.25      220.77      5.18 o 
   6  -3   3      125.64      125.66      3.39 o 
   7  -3   3       22.64       21.01      1.50 o 
   8  -3   3        3.28        6.20      2.09 o 
   9  -3   3       15.13       18.63      4.53 o 
  -9  -2   3       39.76       36.23      2.87 o 
  -8  -2   3       16.13       18.07      1.93 o 
  -7  -2   3        0.54        2.06      0.98 o 
  -6  -2   3      136.11      133.85      4.32 o 
  -5  -2   3       84.77       82.47      2.46 o 
  -4  -2   3     1042.29     1057.04     10.12 o 
  -3  -2   3      149.11      154.30      2.16 o 
  -2  -2   3     1172.08     1217.21     12.87 o 
  -1  -2   3      328.08      334.75      4.39 o 
   0  -2   3        3.44        2.72      0.34 o 
   1  -2   3      190.95      228.21      2.82 o 
   2  -2   3       34.46       39.62      1.01 o 
   3  -2   3       84.89       82.39      1.62 o 
   4  -2   3      288.04      289.54      4.32 o 
   5  -2   3        0.95        0.79      0.52 o 
   6  -2   3       12.83       11.22      1.05 o 
   7  -2   3       77.63       73.89      2.68 o 
   8  -2   3        2.20        3.46      0.93 o 
   9  -2   3        8.17       12.27      1.39 o 
  -9  -1   3        9.50       11.35      1.75 o 
  -8  -1   3        1.20        1.82      1.03 o 
  -7  -1   3       79.86       82.53      2.72 o 
  -6  -1   3      295.14      290.40      6.48 o 
  -5  -1   3       24.43       26.60      1.31 o 
  -4  -1   3        0.01        1.35      0.34 o 
  -3  -1   3       13.11       15.99      0.70 o 
  -2  -1   3      707.03      741.10      7.00 o 
  -1  -1   3      442.54      471.59      4.63 o 
   0  -1   3      100.67       75.99      1.21 o 
   1  -1   3       31.03       23.35      0.66 o 
   2  -1   3      154.96      145.60      2.05 o 
   3  -1   3        3.04        5.21      0.38 o 
   4  -1   3      856.24      920.55      8.92 o 
   5  -1   3        1.03        0.60      0.48 o 
   6  -1   3      170.93      153.14     15.95 o 
   7  -1   3       49.45       51.24      2.44 o 
   8  -1   3        0.06        1.63      0.82 o 
   9  -1   3        2.63        5.14      1.06 o 
  -9   0   3        8.93        8.08      1.53 o 
  -8   0   3       47.74       46.58      2.27 o 
  -7   0   3       24.94       27.01      1.64 o 
  -6   0   3       10.87       11.57      2.86 o 
  -5   0   3       37.16       42.69      1.28 o 
  -4   0   3      312.86      323.59      4.00 o 
  -3   0   3     2125.29     2250.78     19.43 o 
  -2   0   3     1280.77     1380.69     12.19 o 
  -1   0   3      199.00      195.24      2.31 o 
   0   0   3     1663.98     1734.39     14.77 o 
   1   0   3       15.49       13.38      0.52 o 
   2   0   3      336.25      372.37      3.92 o 
   3   0   3       51.61       53.91      2.10 o 
   4   0   3        1.04        2.01      0.43 o 
   5   0   3      129.81      128.06      2.93 o 
   6   0   3       65.27       60.85      2.14 o 
   7   0   3        0.10        0.07      0.63 o 
   8   0   3       22.69       19.00      1.48 o 
   9   0   3        9.52       10.85      1.34 o 
  -9   1   3       13.99       15.10      1.54 o 
  -8   1   3       59.94       58.86      2.54 o 
  -7   1   3       25.40       26.54      1.61 o 
  -6   1   3       95.22       88.70      2.64 o 
  -5   1   3      161.53      155.20      2.63 o 
  -4   1   3      132.08      117.26      2.10 o 
  -3   1   3      532.22      603.59      6.20 o 
  -2   1   3      552.99      579.54      5.77 o 
  -1   1   3       24.62       26.54      0.71 o 
   0   1   3      132.23      136.31      1.71 o 
   1   1   3       48.84       39.90      1.04 o 
   2   1   3      715.10      814.16      7.55 o 
   3   1   3        4.83        5.50      0.40 o 
   4   1   3       92.20       91.81      1.65 o 
   5   1   3      575.16      598.16      7.95 o 
   6   1   3       27.53       25.70      1.39 o 
   7   1   3       71.83       64.40      2.38 o 
   8   1   3        2.30        4.90      0.89 o 
   9   1   3       11.28       14.79      1.42 o 
  -9   2   3        8.03       10.05      1.59 o 
  -8   2   3        0.91        2.97      0.93 o 
  -7   2   3        8.30        9.89      1.10 o 
  -6   2   3      149.84      133.10      3.35 o 
  -5   2   3       18.24       19.97      1.38 o 
  -4   2   3      196.76      205.60      3.06 o 
  -3   2   3      107.18      103.89      1.88 o 
  -2   2   3     2374.78     2758.38     23.44 o 
  -1   2   3     2222.42     2371.64     20.11 o 
   0   2   3       16.52       13.31      0.49 o 
   1   2   3       72.92       75.28      1.25 o 
   2   2   3       71.74       69.47      1.28 o 
   3   2   3      225.07      223.85      3.61 o 
   4   2   3       98.43       94.79      1.78 o 
   5   2   3        5.27        6.79      0.78 o 
   6   2   3       14.75       13.07      1.41 o 
   7   2   3       21.74       22.01      1.44 o 
   8   2   3        0.04        1.81      0.79 o 
   9   2   3        1.29        2.00      0.91 o 
  -8   3   3       53.30       51.60      3.15 o 
  -7   3   3       42.57       42.92      3.88 o 
  -6   3   3       16.17       18.83      1.31 o 
  -5   3   3       83.03       77.08      1.88 o 
  -4   3   3      238.16      254.42      3.61 o 
  -3   3   3      543.62      525.54      5.78 o 
  -2   3   3      403.18      404.83      4.51 o 
  -1   3   3       41.60       43.04      0.99 o 
   0   3   3       27.73       29.01      0.78 o 
   1   3   3       61.40       48.82      1.07 o 
   2   3   3      262.25      258.76      3.19 o 
   3   3   3        8.97       15.17      0.72 o 
   4   3   3       66.90       62.23      1.49 o 
   5   3   3        0.01        0.78      0.39 o 
   6   3   3      231.68      224.23      7.53 o 
   7   3   3       52.92       47.70      2.08 o 
   8   3   3        0.02        1.77      0.92 o 
   9   3   3        6.06        5.87      1.07 o 
  -8   4   3        5.15        7.39      2.82 o 
  -7   4   3       52.65       49.91      3.10 o 
  -6   4   3       22.80       20.01      1.94 o 
  -5   4   3       48.58       48.23      2.66 o 
  -4   4   3        6.16        5.74      0.96 o 
  -3   4   3       11.81       11.30      0.63 o 
  -2   4   3      131.62      128.25      2.06 o 
  -1   4   3     1144.97     1217.95     13.79 o 
   0   4   3      663.29      669.19      6.63 o 
   1   4   3      146.66      176.63      2.50 o 
   2   4   3      530.15      565.29      5.99 o 
   3   4   3      198.19      205.49      3.05 o 
   4   4   3      108.56      104.60      2.63 o 
   5   4   3       72.46       70.80      1.78 o 
   6   4   3        8.87        8.49      0.94 o 
   7   4   3        6.22        7.62      1.01 o 
   8   4   3        1.65        1.83      0.91 o 
   9   4   3        0.04        1.23      0.90 o 
  -7   5   3        7.71        8.87      1.68 o 
  -6   5   3        8.69        9.89      3.80 o 
  -5   5   3      118.95      107.99      4.20 o 
  -4   5   3       59.81       59.72      2.14 o 
  -3   5   3       91.44       81.46      2.40 o 
  -2   5   3      194.30      179.83      3.62 o 
  -1   5   3       83.48       77.45      2.72 o 
   0   5   3      146.40      144.42      3.00 o 
   1   5   3       55.93       51.87      1.29 o 
   2   5   3        2.15        1.66      0.41 o 
   3   5   3       25.82       26.03      1.03 o 
   4   5   3        0.17        1.61      0.43 o 
   5   5   3        4.95        4.38      0.93 o 
   6   5   3       17.69       17.47      1.25 o 
   7   5   3       45.25       40.89      1.98 o 
   8   5   3       15.76       14.85      1.32 o 
   9   5   3        0.21        0.20      1.26 o 
  -7   6   3       12.87       12.06      2.04 o 
  -6   6   3       15.04       17.28      2.06 o 
  -5   6   3        0.83        2.46      1.71 o 
  -4   6   3        0.01        1.29      0.90 o 
  -3   6   3       16.57       17.42      1.26 o 
  -2   6   3       64.65       53.71      4.09 o 
  -1   6   3       33.36       29.63      1.46 o 
   0   6   3      139.63      127.93      3.00 o 
   1   6   3       30.04       30.20      1.91 o 
   2   6   3        0.93        1.70      0.64 o 
   3   6   3       99.41       93.90      2.08 o 
   4   6   3      102.86       91.64      2.68 o 
   5   6   3        1.81        3.62      0.96 o 
   6   6   3        5.44        5.31      0.76 o 
   7   6   3       10.35       12.62      1.27 o 
   8   6   3        3.70        5.39      1.35 o 
   9   6   3        0.24       -0.87      1.88 o 
  -6   7   3        0.03        1.24      1.26 o 
  -5   7   3        0.44       -0.15      1.96 o 
  -4   7   3       65.50       63.11      2.54 o 
  -3   7   3       23.92       24.32      1.54 o 
  -2   7   3        1.51        1.82      0.69 o 
  -1   7   3       46.91       43.27      2.17 o 
   0   7   3       61.89       52.06      2.03 o 
   1   7   3        1.39        4.12      1.17 o 
   2   7   3       51.11       50.79      1.96 o 
   3   7   3       27.73       26.30      1.55 o 
   4   7   3        0.48        0.93      0.54 o 
   5   7   3        0.02        2.08      0.67 o 
   6   7   3        2.59        4.06      0.78 o 
   7   7   3        1.34        1.98      1.94 o 
   8   7   3        1.14        2.19      2.24 o 
  -5   8   3        5.65        5.59      2.40 o 
  -4   8   3       12.25       12.04      1.30 o 
  -3   8   3        0.26        1.66      0.81 o 
  -2   8   3        6.74        8.20      1.08 o 
  -1   8   3        1.55        2.19      0.82 o 
   0   8   3       24.04       26.66      2.00 o 
   1   8   3        0.05        0.36      1.37 o 
   2   8   3        1.25        0.85      0.71 o 
   3   8   3        0.22        1.72      0.67 o 
   4   8   3       17.51       18.65      1.38 o 
   5   8   3       13.42       14.51      1.30 o 
   6   8   3        6.55        7.53      1.31 o 
   7   8   3        0.20        7.37      4.76 o 
  -4   9   3        0.48        1.49      1.13 o 
  -3   9   3        1.61        3.25      0.94 o 
  -2   9   3       19.53       18.87      1.59 o 
  -1   9   3        0.96        1.08      0.77 o 
   0   9   3       17.36       16.71      1.43 o 
   1   9   3        4.60        4.21      1.05 o 
   2   9   3        0.01        0.66      0.75 o 
   3   9   3        6.94        9.89      1.16 o 
   4   9   3       17.28       17.05      1.79 o 
   5   9   3        1.79        1.96      1.16 o 
   6   9   3        3.96        7.23      2.13 o 
  -2  10   3        0.01        1.58      0.95 o 
  -1  10   3        6.86        7.16      1.43 o 
   0  10   3        1.06        2.69      1.57 o 
   1  10   3        0.54        1.76      2.05 o 
   2  10   3        0.16        2.06      1.07 o 
   3  10   3        0.28        0.77      1.19 o 
   4  10   3        1.86        3.86      1.39 o 
   5  10   3        1.93        4.50      1.44 o 
  -3 -10   4        0.00        3.28      1.34 o 
  -2 -10   4        0.64        1.74      1.72 o 
  -1 -10   4        0.73        1.25      1.25 o 
   0 -10   4        0.25       -0.80      1.22 o 
   1 -10   4        0.48        0.74      1.28 o 
  -5  -9   4        0.02        2.78      1.53 o 
  -4  -9   4        3.10        2.21      1.20 o 
  -3  -9   4        1.66        1.44      1.13 o 
  -2  -9   4        2.98        7.27      1.48 o 
  -1  -9   4        9.36       11.29      2.49 o 
   0  -9   4        1.57        2.94      1.28 o 
   1  -9   4        0.07        1.07      1.18 o 
   2  -9   4        2.08        3.59      2.39 o 
   3  -9   4        2.66        1.35      1.34 o 
  -6  -8   4        2.30        4.32      1.44 o 
  -5  -8   4        0.38        2.13      0.92 o 
  -4  -8   4        9.01        5.97      1.26 o 
  -3  -8   4        6.42        7.23      1.31 o 
  -2  -8   4        4.79        6.89      2.31 o 
  -1  -8   4        4.10        6.78      1.25 o 
   0  -8   4        0.53        1.52      1.33 o 
   1  -8   4        2.32        0.91      1.05 o 
   2  -8   4        9.11       10.93      1.80 o 
   3  -8   4        0.36        0.67      0.82 o 
   4  -8   4        6.38        6.40      1.48 o 
   5  -8   4        7.29        7.06      1.59 o 
  -7  -7   4        2.64        4.03      1.48 o 
  -6  -7   4        0.49        0.96      1.10 o 
  -5  -7   4        6.06        6.87      1.04 o 
  -4  -7   4        9.16       12.66      1.14 o 
  -3  -7   4        2.90        1.87      0.81 o 
  -2  -7   4        4.83        6.41      0.87 o 
  -1  -7   4        2.41        4.52      1.11 o 
   0  -7   4       39.70       40.30      2.39 o 
   1  -7   4        3.93        4.67      0.76 o 
   2  -7   4        7.62        8.30      1.00 o 
   3  -7   4        0.29        0.31      0.76 o 
   4  -7   4       18.20       19.31      1.96 o 
   5  -7   4        9.04        8.63      1.64 o 
   6  -7   4        2.79        4.98      1.49 o 
  -8  -6   4        0.36        2.35      1.46 o 
  -7  -6   4        4.33        5.12      1.36 o 
  -6  -6   4       21.20       20.95      1.47 o 
  -5  -6   4       40.27       38.04      1.90 o 
  -4  -6   4        0.05        0.99      0.65 o 
  -3  -6   4       19.20       19.23      1.62 o 
  -2  -6   4       17.64       15.74      1.11 o 
  -1  -6   4       13.63       11.60      1.32 o 
   0  -6   4       62.28       62.04      1.63 o 
   1  -6   4       33.02       33.38      1.23 o 
   2  -6   4        1.00        2.03      0.61 o 
   3  -6   4       57.64       60.31      2.56 o 
   4  -6   4        1.13        1.22      1.04 o 
   5  -6   4       17.68       14.94      1.78 o 
   6  -6   4        0.03       -0.30      1.10 o 
   7  -6   4       14.96       20.94      3.27 o 
  -8  -5   4       22.60       22.99      2.26 o 
  -7  -5   4       27.07       25.30      2.34 o 
  -6  -5   4        0.11        1.05      0.71 o 
  -5  -5   4       28.29       26.43      1.50 o 
  -4  -5   4        8.18        5.28      0.79 o 
  -3  -5   4       44.33       37.93      1.62 o 
  -2  -5   4        4.16        4.82      1.13 o 
  -1  -5   4        7.19        9.09      0.76 o 
   0  -5   4        0.24        2.55      0.54 o 
   1  -5   4       68.13       68.26      1.66 o 
   2  -5   4       23.91       24.16      1.05 o 
   3  -5   4       21.83       19.49      1.00 o 
   4  -5   4       18.56       19.25      1.26 o 
   5  -5   4       44.18       40.76      2.54 o 
   6  -5   4       11.40       10.42      1.67 o 
   7  -5   4        0.00        1.48      1.25 o 
  -9  -4   4        3.52        4.63      2.05 o 
  -8  -4   4        6.38        8.19      2.13 o 
  -7  -4   4       40.57       37.96      2.62 o 
  -6  -4   4        0.95        1.33      0.73 o 
  -5  -4   4       84.00       74.39      2.64 o 
  -4  -4   4      233.44      197.66      8.75 o 
  -3  -4   4       13.68       13.01      0.95 o 
  -2  -4   4       22.35       21.76      1.13 o 
  -1  -4   4       30.11       32.51      0.97 o 
   0  -4   4       50.50       52.99      1.32 o 
   1  -4   4       38.54       38.82      1.17 o 
   2  -4   4      286.61      275.84      3.81 o 
   3  -4   4       23.33       22.13      0.98 o 
   4  -4   4       62.26       66.74      1.78 o 
   5  -4   4        9.47       11.09      1.03 o 
   6  -4   4        1.19        1.47      1.06 o 
   7  -4   4        0.02        1.23      1.30 o 
   8  -4   4        5.93        9.86      2.46 o 
  -9  -3   4       15.55       18.99      2.19 o 
  -8  -3   4        0.05        0.82      1.93 o 
  -7  -3   4       34.81       34.39      2.46 o 
  -6  -3   4       11.47       11.29      1.42 o 
  -5  -3   4       18.55       19.96      1.22 o 
  -4  -3   4      229.07      210.57      3.93 o 
  -3  -3   4       44.92       44.37      1.58 o 
  -2  -3   4       59.35       55.42      2.50 o 
  -1  -3   4      299.24      330.48      4.05 o 
   0  -3   4      649.36      638.46      7.34 o 
   1  -3   4      276.90      304.86      3.80 o 
   2  -3   4       39.36       36.54      1.11 o 
   3  -3   4       96.51       89.73      1.89 o 
   4  -3   4       81.81       84.69      2.51 o 
   5  -3   4        3.26        4.19      0.73 o 
   6  -3   4        0.16        1.20      0.71 o 
   7  -3   4        5.42        5.69      1.02 o 
   8  -3   4       12.09       13.65      1.40 o 
  -9  -2   4        0.03        0.63      1.22 o 
  -8  -2   4        0.05       -0.12      1.02 o 
  -7  -2   4       61.02       63.71      3.18 o 
  -6  -2   4      122.71      121.89      3.06 o 
  -5  -2   4        7.50        8.32      1.45 o 
  -4  -2   4       75.47       74.00      2.40 o 
  -3  -2   4      176.71      176.43      3.25 o 
  -2  -2   4      721.23      763.42      8.86 o 
  -1  -2   4        6.78       13.19      0.54 o 
   0  -2   4       14.12       17.96      0.66 o 
   1  -2   4       64.16       62.35      1.37 o 
   2  -2   4       17.38       21.77      0.78 o 
   3  -2   4      200.32      181.40      2.73 o 
   4  -2   4      310.60      307.09      4.03 o 
   5  -2   4       33.09       35.93      1.60 o 
   6  -2   4        3.65        4.14      0.85 o 
   7  -2   4        2.79        2.89      0.91 o 
   8  -2   4       11.23       10.94      1.31 o 
   9  -2   4        0.02        2.86      1.68 o 
  -9  -1   4        7.65       10.82      1.78 o 
  -8  -1   4        7.17        7.45      1.38 o 
  -7  -1   4       11.59       14.64      1.60 o 
  -6  -1   4        0.45        1.62      0.70 o 
  -5  -1   4       21.80       21.55      0.95 o 
  -4  -1   4      353.13      351.04      4.32 o 
  -3  -1   4      237.38      217.59      2.92 o 
  -2  -1   4       95.60      100.21      1.65 o 
  -1  -1   4       36.28       33.74      0.87 o 
   0  -1   4     1257.23     1420.56     12.50 o 
   1  -1   4      833.20      952.30      8.81 o 
   2  -1   4     1606.67     1720.88     15.14 o 
   3  -1   4        2.54        3.80      0.38 o 
   4  -1   4        5.03        7.34      0.51 o 
   5  -1   4       35.89       35.30      4.46 o 
   6  -1   4       78.60       67.28      2.35 o 
   7  -1   4       10.86       12.79      1.19 o 
   8  -1   4        1.05        3.07      0.90 o 
   9  -1   4       14.91       14.92      1.70 o 
  -9   0   4        6.39        6.59      1.95 o 
  -8   0   4        9.48       10.60      2.56 o 
  -7   0   4        5.31        5.52      1.01 o 
  -6   0   4      135.29      132.87      4.49 o 
  -5   0   4       58.52       59.58      1.58 o 
  -4   0   4      201.44      202.77      3.01 o 
  -3   0   4        5.89       12.86      0.66 o 
  -2   0   4      524.72      608.67      6.11 o 
  -1   0   4      113.33      130.88      1.87 o 
   0   0   4      172.36      168.23      2.14 o 
   1   0   4       84.42       67.69      1.53 o 
   2   0   4       72.20       73.87      1.36 o 
   3   0   4        4.86        4.47      0.43 o 
   4   0   4      272.18      269.51      3.91 o 
   5   0   4       69.52       72.05      2.15 o 
   6   0   4        3.42        5.03      1.03 o 
   7   0   4       13.22       13.99      1.23 o 
   8   0   4       16.26       12.09      1.25 o 
   9   0   4       47.32       48.31      3.41 o 
  -9   1   4        3.74        8.89      1.44 o 
  -8   1   4        2.36        2.33      0.99 o 
  -7   1   4        2.48        1.26      0.78 o 
  -6   1   4      142.21      126.58      3.93 o 
  -5   1   4       28.56       26.71      1.07 o 
  -4   1   4       25.49       19.79      0.86 o 
  -3   1   4        0.15        0.86      0.38 o 
  -2   1   4      469.99      490.99      5.20 o 
  -1   1   4        0.07        1.29      0.36 o 
   0   1   4      646.56      721.59      6.77 o 
   1   1   4      851.11      957.65     10.20 o 
   2   1   4      547.87      625.13      6.14 o 
   3   1   4      341.57      353.27      4.07 o 
   4   1   4      215.03      201.27      2.86 o 
   5   1   4       66.27       61.11      2.51 o 
   6   1   4        0.54        1.12      0.66 o 
   7   1   4      123.76      120.19      3.33 o 
   8   1   4        3.61        4.92      0.93 o 
   9   1   4        1.87        2.66      0.92 o 
  -9   2   4        0.42        2.16      1.45 o 
  -8   2   4       22.08       21.75      2.10 o 
  -7   2   4        1.56        3.49      0.88 o 
  -6   2   4       30.12       30.13      2.43 o 
  -5   2   4       21.75       22.24      1.00 o 
  -4   2   4      223.03      226.41      3.37 o 
  -3   2   4      387.76      401.06      4.74 o 
  -2   2   4       80.44      104.30      1.84 o 
  -1   2   4      305.13      366.26      4.14 o 
   0   2   4       60.77       55.19      1.15 o 
   1   2   4        0.41        1.81      0.40 o 
   2   2   4      774.29      811.99      7.75 o 
   3   2   4       67.72       63.97      1.38 o 
   4   2   4       88.13       97.14      1.87 o 
   5   2   4       58.45       57.61      1.72 o 
   6   2   4       10.19       10.17      1.00 o 
   7   2   4       37.06       33.45      1.73 o 
   8   2   4       41.48       40.05      2.34 o 
   9   2   4        0.31        0.49      1.50 o 
  -8   3   4        0.83        3.15      1.41 o 
  -7   3   4       37.49       33.85      2.46 o 
  -6   3   4       16.93       18.88      1.33 o 
  -5   3   4      104.93       95.23      2.18 o 
  -4   3   4        3.28        4.70      0.53 o 
  -3   3   4      185.46      190.53      2.91 o 
  -2   3   4       33.64       30.49      0.97 o 
  -1   3   4        4.06        6.35      0.59 o 
   0   3   4       78.85       77.91      1.45 o 
   1   3   4      425.91      448.01      4.79 o 
   2   3   4     1306.80     1420.62     12.81 o 
   3   3   4      148.87      154.05      2.42 o 
   4   3   4       48.55       47.10      1.31 o 
   5   3   4      153.27      143.67      2.57 o 
   6   3   4       86.11       84.42      2.56 o 
   7   3   4        0.05        0.71      0.75 o 
   8   3   4        1.18        3.11      0.91 o 
   9   3   4        8.15        9.73      1.30 o 
  -8   4   4        2.24        0.93      1.38 o 
  -7   4   4        1.74        2.85      1.60 o 
  -6   4   4        0.01        1.30      1.03 o 
  -5   4   4      127.59      123.07      4.31 o 
  -4   4   4       26.72       26.59      1.54 o 
  -3   4   4        2.53        5.54      0.50 o 
  -2   4   4      134.29      136.52      2.28 o 
  -1   4   4       28.08       32.46      1.42 o 
   0   4   4       34.64       31.33      0.92 o 
   1   4   4        0.09        0.42      0.36 o 
   2   4   4        0.55        2.33      0.43 o 
   3   4   4      136.28      129.31      2.30 o 
   4   4   4       41.80       41.54      1.30 o 
   5   4   4      128.29      123.82      5.60 o 
   6   4   4       28.70       29.35      1.56 o 
   7   4   4       14.91       15.02      1.30 o 
   8   4   4       20.44       21.05      3.00 o 
   9   4   4        7.59        9.38      1.26 o 
  -7   5   4        0.72        1.86      1.98 o 
  -6   5   4       10.42       11.84      1.73 o 
  -5   5   4        5.25        5.58      2.10 o 
  -4   5   4       49.07       44.03      1.88 o 
  -3   5   4       12.48       11.81      0.98 o 
  -2   5   4      160.38      151.42      5.55 o 
  -1   5   4        6.73        6.30      0.67 o 
   0   5   4       66.02       70.85      2.20 o 
   1   5   4       25.52       27.11      0.98 o 
   2   5   4      229.34      228.48      3.31 o 
   3   5   4      414.79      404.84      5.02 o 
   4   5   4       14.35       15.08      0.86 o 
   5   5   4        1.73        1.92      0.77 o 
   6   5   4       26.35       25.02      1.51 o 
   7   5   4       24.16       28.11      1.71 o 
   8   5   4        9.77       10.95      1.28 o 
   9   5   4        0.29        1.05      1.23 o 
  -7   6   4        8.20       10.64      1.88 o 
  -6   6   4        4.46        6.25      2.93 o 
  -5   6   4        0.75        0.68      1.45 o 
  -4   6   4       50.87       47.30      2.10 o 
  -3   6   4        1.12        1.39      0.71 o 
  -2   6   4       84.32       82.66      2.83 o 
  -1   6   4        2.03        1.45      0.60 o 
   0   6   4        2.78        4.29      0.70 o 
   1   6   4       12.01       13.45      1.00 o 
   2   6   4       23.09       25.82      1.06 o 
   3   6   4        1.99        3.66      0.58 o 
   4   6   4        7.60        9.97      0.79 o 
   5   6   4       18.59       22.44      1.12 o 
   6   6   4       81.19       73.55      3.61 o 
   7   6   4        5.69        7.65      1.13 o 
   8   6   4        0.38        1.43      1.10 o 
  -6   7   4        0.87        1.99      2.05 o 
  -5   7   4        0.95        0.89      1.21 o 
  -4   7   4       22.07       24.32      1.90 o 
  -3   7   4       10.46        9.12      1.09 o 
  -2   7   4       11.22       11.58      1.13 o 
  -1   7   4        8.79        8.44      0.98 o 
   0   7   4        0.86        0.75      0.62 o 
   1   7   4       34.59       35.30      1.67 o 
   2   7   4       14.94       17.27      1.18 o 
   3   7   4       25.58       24.04      1.40 o 
   4   7   4       68.44       57.16      3.94 o 
   5   7   4        9.54       11.70      0.98 o 
   6   7   4       28.90       34.85      1.57 o 
   7   7   4        2.24        2.62      1.05 o 
   8   7   4        7.12        7.34      2.16 o 
  -5   8   4        2.09        3.83      1.40 o 
  -4   8   4        0.09        1.40      0.90 o 
  -3   8   4        1.63        1.40      0.76 o 
  -2   8   4        8.86        7.69      1.02 o 
  -1   8   4       38.46       40.12      1.99 o 
   0   8   4        4.83        5.39      1.20 o 
   1   8   4        7.32        5.54      0.89 o 
   2   8   4        0.64        1.74      0.73 o 
   3   8   4        4.32        5.69      1.04 o 
   4   8   4       17.42       18.77      1.65 o 
   5   8   4        1.33        3.17      0.91 o 
   6   8   4        3.92        4.51      1.41 o 
  -3   9   4        0.64        2.72      0.94 o 
  -2   9   4        1.82        1.50      0.88 o 
  -1   9   4        0.34        1.04      0.75 o 
   0   9   4        1.62        1.87      0.92 o 
   1   9   4        0.60        1.03      1.25 o 
   2   9   4       12.44       14.19      1.33 o 
   3   9   4        2.31        3.11      0.95 o 
   4   9   4        0.29        1.60      0.82 o 
   5   9   4        7.20        6.27      1.65 o 
   6   9   4        3.79        8.29      1.86 o 
  -2  10   4        0.93        3.02      1.01 o 
  -1  10   4        0.38        0.54      0.96 o 
   0  10   4       11.79       13.37      1.48 o 
   1  10   4        1.83        2.68      1.05 o 
   2  10   4        4.71        6.13      1.20 o 
   3  10   4        0.10        2.42      0.93 o 
   4  10   4        0.04       -0.20      1.42 o 
  -1 -10   5        1.33        2.47      1.41 o 
  -5  -9   5        0.01        3.32      1.33 o 
  -4  -9   5        1.00        2.54      2.40 o 
  -3  -9   5        0.34        2.54      1.16 o 
  -2  -9   5        0.72        2.06      1.17 o 
  -1  -9   5        3.50        2.14      2.87 o 
   0  -9   5        0.15        1.62      1.31 o 
   1  -9   5        1.93        3.01      1.22 o 
   2  -9   5       10.09       10.74      1.71 o 
   3  -9   5        1.29        3.44      1.83 o 
  -6  -8   5        6.36        6.14      1.14 o 
  -5  -8   5        6.03        4.52      1.07 o 
  -4  -8   5        0.11        0.81      1.09 o 
  -3  -8   5        0.24        2.05      2.28 o 
  -2  -8   5       25.17       30.52      2.68 o 
  -1  -8   5        0.00        2.10      1.08 o 
   0  -8   5       22.76       24.26      2.08 o 
   1  -8   5       10.61        9.96      1.48 o 
   2  -8   5        2.10        1.52      1.13 o 
   3  -8   5        0.02       -0.51      1.17 o 
   4  -8   5        2.23        4.93      1.52 o 
  -7  -7   5        3.17        5.41      1.50 o 
  -6  -7   5        5.70        6.73      1.34 o 
  -5  -7   5        2.99        6.50      1.03 o 
  -4  -7   5        4.29        4.60      1.64 o 
  -3  -7   5        0.44        0.80      0.75 o 
  -2  -7   5        0.68        2.22      0.76 o 
  -1  -7   5        0.00       -0.07      0.80 o 
   0  -7   5        3.28        4.23      1.12 o 
   1  -7   5        0.42        3.23      1.07 o 
   2  -7   5        5.63        5.30      0.92 o 
   3  -7   5       16.39       15.60      1.33 o 
   4  -7   5        5.74        7.58      1.46 o 
   5  -7   5        2.36        4.61      1.38 o 
  -8  -6   5        1.24        3.13      2.11 o 
  -7  -6   5        0.00        2.52      1.25 o 
  -6  -6   5        2.19        3.61      0.92 o 
  -5  -6   5        2.72        3.50      1.19 o 
  -4  -6   5       35.04       30.29      1.68 o 
  -3  -6   5        0.23        1.27      1.01 o 
  -2  -6   5        8.42        9.92      1.21 o 
  -1  -6   5      107.08      107.20      3.05 o 
   0  -6   5        0.64        1.73      0.65 o 
   1  -6   5       11.96       12.03      0.84 o 
   2  -6   5       55.91       52.90      2.08 o 
   3  -6   5       48.18       51.05      2.12 o 
   4  -6   5       18.46       17.74      1.86 o 
   5  -6   5       10.65        9.00      2.06 o 
   6  -6   5        0.01       -0.80      1.17 o 
  -8  -5   5        3.70        4.42      1.50 o 
  -7  -5   5        0.00        1.75      1.20 o 
  -6  -5   5       15.15       17.11      1.36 o 
  -5  -5   5       24.03       24.12      1.50 o 
  -4  -5   5        8.32        7.00      0.91 o 
  -3  -5   5       15.59       14.66      1.11 o 
  -2  -5   5       71.44       63.03      3.75 o 
  -1  -5   5       45.01       44.53      2.02 o 
   0  -5   5       24.23       21.18      0.93 o 
   1  -5   5        2.40        4.66      0.70 o 
   2  -5   5       24.53       25.57      1.13 o 
   3  -5   5       12.05       10.74      0.97 o 
   4  -5   5        0.01        1.92      0.71 o 
   5  -5   5       25.89       23.83      2.05 o 
   6  -5   5       28.38       28.22      2.29 o 
   7  -5   5        6.33        8.05      1.63 o 
  -8  -4   5        0.08        1.78      1.33 o 
  -7  -4   5        1.25       -0.15      0.93 o 
  -6  -4   5        0.99        1.47      0.72 o 
  -5  -4   5       29.61       30.30      2.70 o 
  -4  -4   5        4.39        4.78      0.80 o 
  -3  -4   5       10.70       12.40      0.93 o 
  -2  -4   5        1.05        0.90      0.48 o 
  -1  -4   5       28.20       22.20      1.14 o 
   0  -4   5      475.82      483.90      5.53 o 
   1  -4   5        0.46        0.76      1.08 o 
   2  -4   5       16.48       19.93      0.93 o 
   3  -4   5      101.93       96.48      2.17 o 
   4  -4   5      149.00      144.66      2.81 o 
   5  -4   5       41.64       40.59      2.33 o 
   6  -4   5       14.50       13.37      1.27 o 
   7  -4   5        0.01       -0.88      1.18 o 
   8  -4   5       13.33       13.88      2.07 o 
  -9  -3   5        5.18        4.86      1.53 o 
  -8  -3   5        6.64       10.47      1.69 o 
  -7  -3   5       26.08       25.27      2.17 o 
  -6  -3   5        5.34        8.29      1.34 o 
  -5  -3   5        1.56        1.63      0.91 o 
  -4  -3   5       47.76       39.29      1.65 o 
  -3  -3   5        1.78        2.72      0.63 o 
  -2  -3   5      212.37      211.58      3.76 o 
  -1  -3   5      304.36      314.55      3.81 o 
   0  -3   5      368.90      390.65      4.56 o 
   1  -3   5       30.39       30.17      1.18 o 
   2  -3   5        0.38        1.45      0.75 o 
   3  -3   5       65.40       62.86      1.63 o 
   4  -3   5      115.31      108.05      2.28 o 
   5  -3   5        0.23        1.20      0.68 o 
   6  -3   5       47.28       44.88      2.06 o 
   7  -3   5       21.26       22.29      1.61 o 
   8  -3   5       12.37       12.22      1.47 o 
  -9  -2   5        4.64        6.65      1.57 o 
  -8  -2   5       16.46       16.94      1.99 o 
  -7  -2   5       12.11       14.99      1.71 o 
  -6  -2   5        0.05        1.07      0.97 o 
  -5  -2   5        4.75        5.59      0.74 o 
  -4  -2   5      224.63      227.25      4.21 o 
  -3  -2   5       34.05       38.04      1.84 o 
  -2  -2   5       45.18       36.57      0.89 o 
  -1  -2   5      165.07      166.68      2.56 o 
   0  -2   5        2.39        3.05      0.39 o 
   1  -2   5      875.56      880.37      9.88 o 
   2  -2   5      176.71      162.83      2.57 o 
   3  -2   5       24.71       23.96      0.95 o 
   4  -2   5       11.12       12.52      0.73 o 
   5  -2   5       81.57       74.01      2.37 o 
   6  -2   5      149.07      139.64      3.60 o 
   7  -2   5       55.15       50.98      2.31 o 
   8  -2   5        2.87        4.03      0.98 o 
   9  -2   5        5.53        9.41      1.34 o 
  -9  -1   5        0.23        0.80      1.19 o 
  -8  -1   5       29.63       26.51      2.25 o 
  -7  -1   5       22.43       24.30      2.03 o 
  -6  -1   5       53.73       54.55      2.72 o 
  -5  -1   5       24.34       24.56      1.31 o 
  -4  -1   5       75.58       76.62      1.73 o 
  -3  -1   5       25.49       20.50      0.80 o 
  -2  -1   5       38.35       32.23      0.94 o 
  -1  -1   5      459.48      487.63      5.19 o 
   0  -1   5     1441.22     1602.94     14.22 o 
   1  -1   5      346.69      402.65      4.47 o 
   2  -1   5       70.70       65.19      1.42 o 
   3  -1   5       58.38       57.77      2.16 o 
   4  -1   5      254.96      260.18      3.62 o 
   5  -1   5      141.15      133.08      3.19 o 
   6  -1   5       45.23       45.72      2.40 o 
   7  -1   5        6.15        7.43      1.03 o 
   8  -1   5        8.55        9.51      1.23 o 
   9  -1   5       33.05       32.07      3.54 o 
  -9   0   5        7.00       11.37      4.79 o 
  -8   0   5        0.00        2.04      1.34 o 
  -7   0   5        1.40        0.42      0.92 o 
  -6   0   5      119.95      117.58      4.10 o 
  -5   0   5        5.22        6.46      0.78 o 
  -4   0   5        5.39        9.32      1.10 o 
  -3   0   5      111.74      121.15      2.52 o 
  -2   0   5       58.80       62.92      1.38 o 
  -1   0   5       72.25       65.23      1.32 o 
   0   0   5     1076.72     1156.87     10.54 o 
   1   0   5        1.16        2.80      0.37 o 
   2   0   5      338.88      385.41      4.34 o 
   3   0   5        6.13        5.81      0.62 o 
   4   0   5      574.23      566.08      6.22 o 
   5   0   5       31.27       27.89      3.54 o 
   6   0   5       57.27       55.50      2.12 o 
   7   0   5      161.34      163.37      4.38 o 
   8   0   5       10.39       12.04      1.26 o 
   9   0   5       23.33       21.19      1.70 o 
  -9   1   5       31.42       34.27      2.61 o 
  -8   1   5        3.68        4.06      1.18 o 
  -7   1   5       35.30       31.21      2.74 o 
  -6   1   5       27.34       25.05      1.47 o 
  -5   1   5        0.36        1.49      0.57 o 
  -4   1   5       16.23       18.69      0.87 o 
  -3   1   5       55.75       62.19      1.50 o 
  -2   1   5      333.11      314.71      5.12 o 
  -1   1   5      286.77      244.44      5.01 o 
   0   1   5       77.79       80.33      1.93 o 
   1   1   5      896.69     1020.39     11.08 o 
   2   1   5     1361.46     1519.56     15.84 o 
   3   1   5      106.82       97.38      1.78 o 
   4   1   5       52.48       50.19      2.43 o 
   5   1   5      120.85      112.08      5.16 o 
   6   1   5       23.16       22.56      1.33 o 
   7   1   5      125.40      117.94      3.35 o 
   8   1   5        6.77        7.50      1.10 o 
   9   1   5       16.38       14.58      1.79 o 
  -8   2   5       29.87       35.91      2.06 o 
  -7   2   5       24.05       23.92      1.62 o 
  -6   2   5       25.64       21.76      1.55 o 
  -5   2   5       10.51        9.64      0.76 o 
  -4   2   5        5.10        6.21      0.58 o 
  -3   2   5       37.63       35.35      1.15 o 
  -2   2   5       27.62       43.04      1.52 o 
  -1   2   5      120.67      130.67      2.48 o 
   0   2   5      430.08      442.97      4.74 o 
   1   2   5      247.79      255.22      3.89 o 
   2   2   5       18.39       20.11      0.96 o 
   3   2   5        8.62        9.27      0.73 o 
   4   2   5       25.71       26.59      0.99 o 
   5   2   5      739.57      730.69     10.02 o 
   6   2   5       80.10       75.35      2.41 o 
   7   2   5       28.39       26.25      1.61 o 
   8   2   5        3.60        4.89      0.99 o 
   9   2   5       20.87       20.51      2.03 o 
  -8   3   5       23.95       33.06      4.10 o 
  -7   3   5       23.33       24.31      2.17 o 
  -6   3   5       48.21       45.02      2.21 o 
  -5   3   5       70.57       69.67      1.93 o 
  -4   3   5        0.18        0.85      0.46 o 
  -3   3   5       87.67       91.88      1.97 o 
  -2   3   5       62.84       69.63      1.59 o 
  -1   3   5       91.02       84.05      1.66 o 
   0   3   5      619.59      605.69      6.24 o 
   1   3   5        2.43        3.25      0.39 o 
   2   3   5       91.65      101.70      1.81 o 
   3   3   5      604.60      598.55      6.40 o 
   4   3   5      145.63      143.72      2.50 o 
   5   3   5       52.32       51.11      1.51 o 
   6   3   5        0.34        3.49      0.96 o 
   7   3   5       50.00       46.19      4.50 o 
   8   3   5       31.32       33.98      2.47 o 
   9   3   5        0.47        1.99      1.20 o 
  -8   4   5        0.34        1.86      1.53 o 
  -7   4   5       48.91       54.45      3.83 o 
  -6   4   5        1.81        2.81      1.07 o 
  -5   4   5        0.35        2.08      0.95 o 
  -4   4   5        0.63        1.98      1.52 o 
  -3   4   5        2.27        4.40      0.51 o 
  -2   4   5       93.78       87.09      1.84 o 
  -1   4   5        7.08        9.83      0.63 o 
   0   4   5      213.78      216.37      3.03 o 
   1   4   5       42.86       36.15      1.55 o 
   2   4   5      134.92      134.68      2.30 o 
   3   4   5       36.96       38.27      1.22 o 
   4   4   5      101.08       97.59      2.08 o 
   5   4   5        1.17        3.67      0.60 o 
   6   4   5      120.43      115.99      3.11 o 
   7   4   5       22.60       21.28      2.41 o 
   8   4   5        9.58       10.30      1.55 o 
   9   4   5        0.24        0.44      1.15 o 
  -7   5   5       64.44       70.40      3.88 o 
  -6   5   5       17.81       23.25      2.17 o 
  -5   5   5        8.00        5.26      1.25 o 
  -4   5   5       10.93       15.95      2.31 o 
  -3   5   5        1.11        0.60      0.68 o 
  -2   5   5      156.74      136.25      6.09 o 
  -1   5   5        3.40        5.12      0.65 o 
   0   5   5      121.41      110.48      3.02 o 
   1   5   5      137.80      130.23      2.33 o 
   2   5   5       22.89       21.21      1.24 o 
   3   5   5       11.38       13.56      0.98 o 
   4   5   5       11.19       11.80      0.80 o 
   5   5   5       80.96       80.87      2.08 o 
   6   5   5       85.79       81.10      3.34 o 
   7   5   5        4.85        3.41      1.15 o 
   8   5   5        3.52        4.01      1.79 o 
   9   5   5        2.01        2.71      1.31 o 
  -6   6   5       13.78       19.50      2.16 o 
  -5   6   5        0.14        1.95      1.37 o 
  -4   6   5       16.13       17.83      1.36 o 
  -3   6   5        4.53        4.99      0.91 o 
  -2   6   5        2.06        0.51      0.81 o 
  -1   6   5        0.14       -0.62      0.62 o 
   0   6   5        0.02        0.53      0.59 o 
   1   6   5       81.07       80.65      2.90 o 
   2   6   5       33.09       37.42      1.64 o 
   3   6   5       21.96       18.50      1.00 o 
   4   6   5       27.77       26.47      1.34 o 
   5   6   5       14.04       15.95      1.18 o 
   6   6   5        5.34        5.51      3.06 o 
   7   6   5       21.28       20.76      1.91 o 
   8   6   5        7.02        5.52      1.38 o 
  -5   7   5        4.84        5.59      1.40 o 
  -4   7   5        0.00        0.16      0.81 o 
  -3   7   5       11.83       11.42      1.20 o 
  -2   7   5        0.09        0.32      0.85 o 
  -1   7   5       23.95       21.85      1.41 o 
   0   7   5        5.01        6.55      1.21 o 
   1   7   5        7.24        8.32      1.70 o 
   2   7   5       34.55       31.28      2.33 o 
   3   7   5        4.60        6.25      0.89 o 
   4   7   5        5.86        7.84      1.15 o 
   5   7   5        2.42        1.53      0.73 o 
   6   7   5       14.90       14.70      1.25 o 
   7   7   5       11.80       13.53      1.63 o 
   8   7   5        0.61        3.01      1.83 o 
  -4   8   5        0.53        2.64      1.09 o 
  -3   8   5        0.12       -0.28      0.75 o 
  -2   8   5        9.74       13.99      1.42 o 
  -1   8   5        0.00        0.96      0.87 o 
   0   8   5        1.20        1.12      1.72 o 
   1   8   5        2.76        1.63      0.90 o 
   2   8   5       23.78       20.70      1.48 o 
   3   8   5        7.01        7.67      1.81 o 
   4   8   5        1.59        2.18      0.92 o 
   5   8   5        0.50        1.94      1.01 o 
   6   8   5        4.21        5.57      1.15 o 
  -3   9   5        0.86        0.93      0.90 o 
  -2   9   5        2.76        3.52      0.97 o 
  -1   9   5        6.01        6.77      1.08 o 
   0   9   5        0.09        0.94      0.89 o 
   1   9   5        0.25        1.91      1.22 o 
   2   9   5        3.44        4.89      1.20 o 
   3   9   5        1.78        2.56      1.27 o 
   4   9   5        2.22        4.25      1.38 o 
   5   9   5        1.19        2.31      1.99 o 
   6   9   5        0.27        4.74      1.67 o 
  -1  10   5        0.82        0.58      1.01 o 
   0  10   5        0.04       -0.53      0.95 o 
   1  10   5        0.11       -0.33      2.54 o 
   2  10   5        0.52        0.16      1.06 o 
   3  10   5        1.64        4.17      1.79 o 
   4  10   5        1.64        5.80      1.19 o 
  -4  -9   6        0.43        3.17      1.34 o 
  -3  -9   6        1.92        6.03      1.47 o 
  -2  -9   6        1.21        1.47      1.29 o 
  -1  -9   6        0.00        3.21      1.32 o 
   0  -9   6        0.00        1.73      1.29 o 
   1  -9   6        3.54        5.25      1.48 o 
   2  -9   6        0.62        4.10      2.83 o 
  -5  -8   6        0.11        3.75      1.43 o 
  -4  -8   6        0.04        0.22      0.85 o 
  -3  -8   6        0.18        1.28      1.20 o 
  -2  -8   6        6.08        7.00      1.37 o 
  -1  -8   6       23.13       22.51      3.97 o 
   0  -8   6       20.63       20.69      3.51 o 
   1  -8   6        7.25       10.54      1.54 o 
   2  -8   6        2.86        2.33      1.94 o 
   3  -8   6        5.68        6.68      1.89 o 
   4  -8   6        4.30        5.41      2.48 o 
  -6  -7   6        0.03        2.04      0.98 o 
  -5  -7   6        1.62        1.55      0.90 o 
  -4  -7   6        1.44        2.34      0.87 o 
  -3  -7   6        0.00       -0.02      0.77 o 
  -2  -7   6       34.57       34.16      1.84 o 
  -1  -7   6       12.54       13.14      1.24 o 
   0  -7   6        1.51        3.52      1.86 o 
   1  -7   6        8.00        6.26      1.24 o 
   2  -7   6       23.57       27.22      2.11 o 
   3  -7   6       15.25       15.18      1.38 o 
   4  -7   6        0.21        2.36      1.29 o 
   5  -7   6        7.88        3.57      1.41 o 
  -7  -6   6        4.05        7.28      1.57 o 
  -6  -6   6       15.75       17.07      1.47 o 
  -5  -6   6        1.36        2.29      0.84 o 
  -4  -6   6        4.43        7.51      1.12 o 
  -3  -6   6        2.16        3.11      0.81 o 
  -2  -6   6        2.33        2.84      0.77 o 
  -1  -6   6        4.24        3.61      0.80 o 
   0  -6   6      120.54      113.57      3.03 o 
   1  -6   6       91.62       87.69      2.63 o 
   2  -6   6       29.48       30.35      1.92 o 
   3  -6   6        3.35        3.96      0.93 o 
   4  -6   6        0.02        0.58      1.02 o 
   5  -6   6       34.43       33.60      2.49 o 
   6  -6   6       10.64       14.95      2.00 o 
  -8  -5   6        0.18        0.65      1.59 o 
  -7  -5   6        1.58        2.81      1.25 o 
  -6  -5   6        2.77        4.39      1.17 o 
  -5  -5   6        0.01        0.71      0.66 o 
  -4  -5   6        0.07       -0.20      0.66 o 
  -3  -5   6       22.02       18.81      1.29 o 
  -2  -5   6       16.03       15.72      1.31 o 
  -1  -5   6       88.34       81.24      4.48 o 
   0  -5   6       14.00       13.40      1.03 o 
   1  -5   6       57.26       58.80      3.06 o 
   2  -5   6      210.02      212.02      4.19 o 
   3  -5   6      113.50      114.63      2.64 o 
   4  -5   6       74.26       75.24      2.56 o 
   5  -5   6        1.08        0.79      1.75 o 
   6  -5   6        0.16        2.56      1.24 o 
   7  -5   6        2.32        4.30      1.44 o 
  -8  -4   6        7.44        9.98      2.28 o 
  -7  -4   6        6.31        4.71      1.42 o 
  -6  -4   6       14.94       16.30      1.40 o 
  -5  -4   6       72.74       70.43      2.49 o 
  -4  -4   6        2.38        3.63      1.44 o 
  -3  -4   6        0.59        0.29      0.56 o 
  -2  -4   6        9.71        8.33      0.83 o 
  -1  -4   6       59.76       53.50      1.92 o 
   0  -4   6       31.52       33.44      1.15 o 
   1  -4   6      288.05      273.38      3.95 o 
   2  -4   6      202.34      202.19      4.44 o 
   3  -4   6       69.50       68.97      1.88 o 
   4  -4   6       19.45       21.80      1.16 o 
   5  -4   6        4.75        4.80      0.93 o 
   6  -4   6       34.70       32.39      2.24 o 
   7  -4   6       10.55        8.32      1.70 o 
  -8  -3   6        2.54        4.40      1.59 o 
  -7  -3   6        0.87        4.17      2.63 o 
  -6  -3   6        0.21       -0.04      0.74 o 
  -5  -3   6        7.05        5.40      0.85 o 
  -4  -3   6        1.05        0.36      0.79 o 
  -3  -3   6        1.43        2.01      0.55 o 
  -2  -3   6      199.71      190.97      3.72 o 
  -1  -3   6       75.87       69.38      1.89 o 
   0  -3   6      145.35      163.49      2.64 o 
   1  -3   6        8.65       10.94      0.67 o 
   2  -3   6      398.04      393.90      5.00 o 
   3  -3   6      308.31      303.11      4.31 o 
   4  -3   6       26.90       26.78      1.17 o 
   5  -3   6       57.10       52.57      2.09 o 
   6  -3   6       16.90       18.53      1.43 o 
   7  -3   6        8.06       11.32      1.32 o 
   8  -3   6        1.56        2.40      1.10 o 
  -8  -2   6        3.25        8.04      1.48 o 
  -7  -2   6        8.49        8.38      1.48 o 
  -6  -2   6        4.97        5.93      0.93 o 
  -5  -2   6        4.23        5.67      0.80 o 
  -4  -2   6      301.31      297.08      7.76 o 
  -3  -2   6       19.26       16.58      1.05 o 
  -2  -2   6        0.62        1.67      0.48 o 
  -1  -2   6        2.46        1.93      0.39 o 
   0  -2   6       74.62       72.77      1.89 o 
   1  -2   6       26.20       23.73      0.89 o 
   2  -2   6        7.14        8.60      0.61 o 
   3  -2   6      219.75      207.00      3.23 o 
   4  -2   6      394.54      384.72     11.34 o 
   5  -2   6        7.29        6.88      1.27 o 
   6  -2   6        1.87        3.08      0.84 o 
   7  -2   6        2.64        4.52      0.98 o 
   8  -2   6        6.22        4.54      1.33 o 
  -8  -1   6        1.31        3.46      1.19 o 
  -7  -1   6        0.00        0.87      1.02 o 
  -6  -1   6       25.06       28.75      2.25 o 
  -5  -1   6       12.86       13.84      1.08 o 
  -4  -1   6       14.31       13.75      1.02 o 
  -3  -1   6       41.08       37.97      1.16 o 
  -2  -1   6        2.76        3.83      0.47 o 
  -1  -1   6      238.32      227.42      3.12 o 
   0  -1   6       74.94       64.31      1.41 o 
   1  -1   6      292.22      355.87      4.23 o 
   2  -1   6       47.93       62.02      1.75 o 
   3  -1   6      232.06      208.91      3.14 o 
   4  -1   6      546.56      536.81      6.24 o 
   5  -1   6        0.95        1.33      0.63 o 
   6  -1   6       19.39       17.48      1.77 o 
   7  -1   6       28.76       33.23      2.42 o 
   8  -1   6        0.92        2.49      1.13 o 
   9  -1   6        4.74        4.92      1.47 o 
  -8   0   6       34.66       41.43      2.78 o 
  -7   0   6        0.91        1.97      0.96 o 
  -6   0   6       18.88       15.37      2.63 o 
  -5   0   6       69.02       69.98      1.88 o 
  -4   0   6        0.19        1.65      0.51 o 
  -3   0   6      304.16      273.73      4.85 o 
  -2   0   6      221.20      200.10      3.68 o 
  -1   0   6       46.44       47.63      1.19 o 
   0   0   6       29.09       35.28      0.95 o 
   1   0   6       33.87       43.62      1.00 o 
   2   0   6      328.40      337.00      5.72 o 
   3   0   6      138.47      128.31      3.50 o 
   4   0   6      128.10      126.03      2.34 o 
   5   0   6      229.89      230.05      7.72 o 
   6   0   6        1.82        3.25      0.74 o 
   7   0   6       27.05       28.96      2.19 o 
   8   0   6        1.75        3.28      1.13 o 
   9   0   6       17.89       18.83      2.02 o 
  -8   1   6       33.59       38.77      2.68 o 
  -7   1   6       30.72       30.04      3.29 o 
  -6   1   6        0.13        1.47      1.02 o 
  -5   1   6        0.15        1.93      0.51 o 
  -4   1   6      119.87      121.70      2.43 o 
  -3   1   6        7.00        7.55      0.60 o 
  -2   1   6       97.53       81.97      1.74 o 
  -1   1   6      133.55      139.84      3.75 o 
   0   1   6      314.03      319.21      3.72 o 
   1   1   6        4.79        2.01      0.47 o 
   2   1   6       44.46       63.45      1.82 o 
   3   1   6       13.39       13.08      0.64 o 
   4   1   6      163.16      156.20      2.63 o 
   5   1   6      531.91      551.66      9.47 o 
   6   1   6        0.11        0.00      0.89 o 
   7   1   6        9.00        9.41      1.45 o 
   8   1   6        7.68        5.79      2.29 o 
   9   1   6       10.55        9.53      1.54 o 
  -8   2   6        0.03        2.56      1.25 o 
  -7   2   6        1.07        2.02      0.91 o 
  -6   2   6        0.05        1.18      0.73 o 
  -5   2   6       30.54       20.35      1.07 o 
  -4   2   6      114.34      111.76      2.56 o 
  -3   2   6       61.78       65.07      1.66 o 
  -2   2   6      122.57      114.89      2.15 o 
  -1   2   6        0.02        1.16      0.34 o 
   0   2   6       49.89       41.97      1.42 o 
   1   2   6      243.17      245.29      3.99 o 
   2   2   6       23.78       22.82      1.12 o 
   3   2   6      277.59      283.72      4.61 o 
   4   2   6       50.26       46.12      1.67 o 
   5   2   6       34.40       42.93      1.68 o 
   6   2   6        0.01        0.20      1.61 o 
   7   2   6       12.58        9.50      1.64 o 
   8   2   6        6.44        8.75      1.59 o 
   9   2   6        0.43        2.75      1.25 o 
  -8   3   6        5.15        7.33      1.57 o 
  -7   3   6       13.66       18.16      1.98 o 
  -6   3   6       13.46       18.43      1.80 o 
  -5   3   6       49.27       55.36      2.10 o 
  -4   3   6        6.61        5.69      0.61 o 
  -3   3   6       38.43       34.75      1.24 o 
  -2   3   6       70.66       63.12      1.58 o 
  -1   3   6       29.14       27.87      0.96 o 
   0   3   6       47.07       44.75      1.14 o 
   1   3   6       17.27       19.88      0.70 o 
   2   3   6       14.26       15.47      0.97 o 
   3   3   6        0.96        0.30      0.52 o 
   4   3   6      103.86      100.02      2.59 o 
   5   3   6      190.72      185.60      3.82 o 
   6   3   6       34.36       35.33      2.29 o 
   7   3   6        0.29        1.00      0.91 o 
   8   3   6       12.78       13.79      1.75 o 
   9   3   6        0.97        2.72      1.34 o 
  -7   4   6        9.20        9.39      1.65 o 
  -6   4   6        0.20        3.13      1.10 o 
  -5   4   6       16.80       14.78      1.24 o 
  -4   4   6       13.00        9.93      1.05 o 
  -3   4   6       38.58       39.24      2.14 o 
  -2   4   6       37.10       32.13      1.16 o 
  -1   4   6       28.27       27.61      1.01 o 
   0   4   6       59.95       57.95      1.43 o 
   1   4   6       29.97       27.28      1.41 o 
   2   4   6      292.69      293.79      4.78 o 
   3   4   6        2.28        2.56      0.59 o 
   4   4   6        1.87        0.79      0.58 o 
   5   4   6       59.52       58.95      2.08 o 
   6   4   6        1.20        1.50      0.95 o 
   7   4   6        7.00        5.09      1.49 o 
   8   4   6        0.01       -0.17      1.05 o 
   9   4   6        0.09        1.68      1.31 o 
  -7   5   6        0.25       -0.13      1.38 o 
  -6   5   6        1.39        3.27      1.33 o 
  -5   5   6        3.63        4.96      1.21 o 
  -4   5   6       47.80       49.43      2.14 o 
  -3   5   6       30.06       27.76      1.55 o 
  -2   5   6        2.70        2.38      0.65 o 
  -1   5   6        3.78        6.25      0.77 o 
   0   5   6       45.60       40.20      1.26 o 
   1   5   6       10.00       10.05      0.74 o 
   2   5   6       38.59       36.05      1.52 o 
   3   5   6        3.82        5.30      0.76 o 
   4   5   6        0.10        0.08      0.53 o 
   5   5   6        0.02        0.19      0.59 o 
   6   5   6        4.96        3.64      1.11 o 
   7   5   6        0.12        1.96      1.03 o 
   8   5   6        0.85        0.45      1.14 o 
  -6   6   6        0.83        3.41      1.94 o 
  -5   6   6        0.04        0.83      1.07 o 
  -4   6   6       30.78       28.54      1.94 o 
  -3   6   6       41.45       38.69      1.88 o 
  -2   6   6       29.84       24.92      1.47 o 
  -1   6   6        0.02        0.19      0.94 o 
   0   6   6       92.87       96.02      2.71 o 
   1   6   6       35.94       34.32      2.14 o 
   2   6   6        0.46        0.42      0.76 o 
   3   6   6       32.32       34.50      1.60 o 
   4   6   6       50.46       47.51      1.92 o 
   5   6   6        5.38        5.13      1.58 o 
   6   6   6       11.81       12.15      2.05 o 
   7   6   6        0.36        0.56      1.19 o 
   8   6   6        2.26        1.29      1.17 o 
  -5   7   6        1.47        1.71      1.25 o 
  -4   7   6        5.80        7.91      1.09 o 
  -3   7   6        1.09        1.17      0.92 o 
  -2   7   6       26.28       26.13      1.61 o 
  -1   7   6        2.11        3.28      0.80 o 
   0   7   6       38.32       41.56      2.51 o 
   1   7   6        0.03        0.34      0.85 o 
   2   7   6       20.25       19.15      2.09 o 
   3   7   6        3.78        6.63      1.16 o 
   4   7   6        1.64        2.63      0.93 o 
   5   7   6        3.09        2.28      0.78 o 
   6   7   6        0.00        0.33      2.24 o 
   7   7   6        0.21        1.50      1.14 o 
  -4   8   6        0.70        2.07      1.24 o 
  -3   8   6       10.05       10.31      1.26 o 
  -2   8   6       23.41       23.95      1.65 o 
  -1   8   6        0.64       -0.20      1.65 o 
   0   8   6        0.07        0.03      1.00 o 
   1   8   6       19.90       20.36      3.26 o 
   2   8   6       33.02       32.64      2.31 o 
   3   8   6        2.70        5.39      1.09 o 
   4   8   6        5.88        6.51      1.22 o 
   5   8   6        7.32        7.93      1.28 o 
   6   8   6        1.54        2.79      1.94 o 
  -3   9   6        0.20        1.58      1.25 o 
  -2   9   6        0.14        1.97      1.35 o 
  -1   9   6        2.68        2.61      1.22 o 
   0   9   6        6.42        8.76      1.51 o 
   1   9   6       20.52       21.11      2.77 o 
   2   9   6        0.94        1.92      1.07 o 
   3   9   6        0.01        1.35      1.04 o 
   4   9   6        0.53        1.78      1.17 o 
   5   9   6        2.71        4.27      1.15 o 
   0  10   6        2.71        4.29      2.66 o 
   1  10   6        4.80        4.18      1.31 o 
   2  10   6        3.50        4.92      1.29 o 
   3  10   6        6.72        9.78      1.54 o 
  -2  -9   7        1.44        2.64      1.31 o 
  -1  -9   7        1.87        2.25      2.33 o 
   0  -9   7        2.84        1.30      1.21 o 
  -5  -8   7        0.96        2.06      1.32 o 
  -4  -8   7        0.97        2.70      1.05 o 
  -3  -8   7        0.23        1.47      1.12 o 
  -2  -8   7        4.46        5.08      1.83 o 
  -1  -8   7        0.71        1.09      2.07 o 
   0  -8   7        3.01        1.40      1.24 o 
   1  -8   7       10.62       16.88      2.83 o 
   2  -8   7       11.61        8.12      1.69 o 
   3  -8   7        2.49        4.36      1.45 o 
  -6  -7   7        0.32        2.95      1.09 o 
  -5  -7   7        0.67        1.76      1.11 o 
  -4  -7   7        3.57        5.66      1.06 o 
  -3  -7   7        1.02        1.95      0.77 o 
  -2  -7   7        3.43        5.92      0.94 o 
  -1  -7   7        0.95        1.57      0.87 o 
   0  -7   7        2.88        4.23      1.12 o 
   1  -7   7       30.37       32.70      2.31 o 
   2  -7   7        2.37        3.03      1.13 o 
   3  -7   7        9.85       10.34      2.08 o 
   4  -7   7        1.75        0.28      1.98 o 
  -7  -6   7        0.03        1.08      1.69 o 
  -6  -6   7        9.83       10.64      1.37 o 
  -5  -6   7        1.10        2.65      0.93 o 
  -4  -6   7        7.63        6.53      1.02 o 
  -3  -6   7       18.50       18.13      1.40 o 
  -2  -6   7        0.48        1.83      0.76 o 
  -1  -6   7        9.21       10.35      1.41 o 
   0  -6   7        0.03       -0.44      0.70 o 
   1  -6   7        0.19        0.88      0.75 o 
   2  -6   7       23.54       23.58      1.51 o 
   3  -6   7       54.32       50.14      2.20 o 
   4  -6   7        1.87        4.24      1.30 o 
   5  -6   7        0.54        5.09      1.43 o 
  -7  -5   7       14.81       18.50      2.07 o 
  -6  -5   7        0.25        1.19      1.12 o 
  -5  -5   7        0.31       -0.04      0.76 o 
  -4  -5   7        0.14        1.09      0.76 o 
  -3  -5   7        0.09        1.55      0.71 o 
  -2  -5   7        5.28        5.49      0.87 o 
  -1  -5   7       43.98       43.95      1.90 o 
   0  -5   7       13.04       13.40      1.22 o 
   1  -5   7        8.32        7.84      0.92 o 
   2  -5   7       33.76       34.79      2.35 o 
   3  -5   7       13.73       14.97      1.08 o 
   4  -5   7        5.18        8.01      1.56 o 
   5  -5   7        5.93        6.78      1.46 o 
   6  -5   7        1.11        3.90      1.39 o 
  -8  -4   7        0.29        0.40      1.37 o 
  -7  -4   7        2.07        3.10      1.37 o 
  -6  -4   7        2.91        5.57      1.01 o 
  -5  -4   7       12.02       11.47      1.22 o 
  -4  -4   7       19.91       19.90      1.41 o 
  -3  -4   7       26.68       23.30      1.43 o 
  -2  -4   7       21.62       20.90      1.28 o 
  -1  -4   7        1.69        1.95      0.64 o 
   0  -4   7       25.27       22.40      1.39 o 
   1  -4   7        3.00        3.28      0.57 o 
   2  -4   7       51.55       53.69      1.69 o 
   3  -4   7      152.86      155.05      3.10 o 
   4  -4   7       17.27       17.55      1.32 o 
   5  -4   7        0.05        0.80      0.82 o 
   6  -4   7       17.35       21.62      1.72 o 
   7  -4   7       11.87       13.07      2.79 o 
  -8  -3   7        2.00        3.22      1.49 o 
  -7  -3   7        5.98        6.62      1.81 o 
  -6  -3   7       26.24       25.36      1.70 o 
  -5  -3   7        5.18        6.17      1.48 o 
  -4  -3   7        4.54        3.67      0.83 o 
  -3  -3   7       16.02       15.82      1.17 o 
  -2  -3   7      135.53      141.27      4.00 o 
  -1  -3   7        6.97        6.88      0.76 o 
   0  -3   7      192.81      192.68      3.09 o 
   1  -3   7        0.78        2.85      0.69 o 
   2  -3   7       61.64       61.63      2.79 o 
   3  -3   7       58.57       50.14      1.61 o 
   4  -3   7       69.94       64.45      1.87 o 
   5  -3   7        3.70        5.32      0.96 o 
   6  -3   7        0.00        0.92      0.82 o 
   7  -3   7        5.47        4.76      2.34 o 
  -8  -2   7        0.39        2.31      1.43 o 
  -7  -2   7        7.69       10.06      1.54 o 
  -6  -2   7        1.94        3.83      0.87 o 
  -5  -2   7       32.13       33.96      3.76 o 
  -4  -2   7        4.33        4.96      0.80 o 
  -3  -2   7       19.71       19.81      1.80 o 
  -2  -2   7       31.77       32.07      1.46 o 
  -1  -2   7        0.78        1.83      0.44 o 
   0  -2   7      298.67      303.58      4.69 o 
   1  -2   7       24.40       23.81      0.97 o 
   2  -2   7       10.80       11.85      0.70 o 
   3  -2   7        0.62        2.53      0.52 o 
   4  -2   7      121.00      118.05      2.50 o 
   5  -2   7        9.29        8.60      1.95 o 
   6  -2   7        2.99        2.32      0.97 o 
   7  -2   7       35.87       38.17      2.60 o 
   8  -2   7        2.33        5.27      1.43 o 
  -8  -1   7        6.81       12.11      1.71 o 
  -7  -1   7        4.58        8.38      1.64 o 
  -6  -1   7       40.23       38.83      1.92 o 
  -5  -1   7       91.36       83.62      2.65 o 
  -4  -1   7        2.67        1.82      0.64 o 
  -3  -1   7      131.53      132.18      3.08 o 
  -2  -1   7      167.37      154.81      2.63 o 
  -1  -1   7      176.23      162.68      2.63 o 
   0  -1   7       60.27       59.46      1.65 o 
   1  -1   7        7.23        6.93      1.04 o 
   2  -1   7       99.61       92.38      1.89 o 
   3  -1   7      154.31      144.36      2.65 o 
   4  -1   7       48.08       41.28      1.66 o 
   5  -1   7       32.66       26.39      1.92 o 
   6  -1   7        0.01        0.25      0.88 o 
   7  -1   7       24.89       24.48      2.06 o 
   8  -1   7        8.04        7.04      1.52 o 
  -8   0   7        3.37        5.24      2.46 o 
  -7   0   7       14.00       12.45      2.75 o 
  -6   0   7       17.28       15.67      1.60 o 
  -5   0   7       24.41       21.80      1.38 o 
  -4   0   7       66.76       67.84      1.81 o 
  -3   0   7       44.28       41.70      1.32 o 
  -2   0   7       90.26       89.92      1.90 o 
  -1   0   7       28.02       28.41      1.66 o 
   0   0   7       98.08      101.54      1.84 o 
   1   0   7      275.19      271.13      4.46 o 
   2   0   7       73.57       71.53      2.09 o 
   3   0   7       14.87       18.36      1.33 o 
   4   0   7       28.31       29.95      1.41 o 
   5   0   7       53.71       53.46      2.68 o 
   6   0   7        6.50        4.45      1.39 o 
   7   0   7        8.45        7.00      2.22 o 
   8   0   7        0.45        1.43      1.13 o 
  -8   1   7        0.11        0.22      1.08 o 
  -7   1   7        9.34       11.17      1.46 o 
  -6   1   7       14.34       13.37      2.20 o 
  -5   1   7       38.41       40.07      1.51 o 
  -4   1   7      206.17      186.38      3.72 o 
  -3   1   7       29.26       23.53      1.02 o 
  -2   1   7      184.93      173.23      2.82 o 
  -1   1   7        3.05        4.52      0.79 o 
   0   1   7      518.35      497.92      6.68 o 
   1   1   7      241.89      232.73      4.02 o 
   2   1   7        0.14        0.90      0.44 o 
   3   1   7       18.07       16.19      1.02 o 
   4   1   7       16.51       16.61      1.12 o 
   5   1   7        0.33        1.53      0.84 o 
   6   1   7       29.78       29.88      2.19 o 
   7   1   7       41.97       38.50      2.61 o 
   8   1   7        3.06        3.31      1.21 o 
   9   1   7        1.79        3.93      1.33 o 
  -8   2   7        4.57        7.49      2.22 o 
  -7   2   7        0.31        1.34      1.02 o 
  -6   2   7       38.22       39.02      1.95 o 
  -5   2   7       74.01       60.58      1.88 o 
  -4   2   7       43.52       32.16      1.70 o 
  -3   2   7       20.25       21.57      1.01 o 
  -2   2   7        0.57        2.33      0.44 o 
  -1   2   7      205.48      204.34      3.02 o 
   0   2   7       63.24       59.03      1.83 o 
   1   2   7        3.23        4.57      1.00 o 
   2   2   7       40.61       38.43      1.54 o 
   3   2   7      270.72      261.73      5.65 o 
   4   2   7      113.60      117.22      4.13 o 
   5   2   7        9.13        9.62      0.97 o 
   6   2   7      187.60      183.54      5.47 o 
   7   2   7        1.66        1.34      0.99 o 
   8   2   7       27.75       25.91      3.31 o 
   9   2   7        0.43        0.84      1.46 o 
  -7   3   7        5.30        7.12      1.42 o 
  -6   3   7       10.11       11.46      2.38 o 
  -5   3   7        2.47        4.35      0.80 o 
  -4   3   7       45.85       46.34      2.31 o 
  -3   3   7       51.92       53.42      1.61 o 
  -2   3   7       55.34       49.83      2.49 o 
  -1   3   7      666.02      675.58      7.28 o 
   0   3   7        2.96        3.44      0.58 o 
   1   3   7      506.42      504.91      6.98 o 
   2   3   7      136.59      131.20      3.00 o 
   3   3   7        6.97        7.82      0.88 o 
   4   3   7      190.75      178.84      3.77 o 
   5   3   7        7.30        7.42      1.14 o 
   6   3   7       19.52       18.47      1.79 o 
   7   3   7        5.05        6.37      1.37 o 
   8   3   7        2.78        3.12      1.27 o 
  -7   4   7        3.98        7.43      1.78 o 
  -6   4   7        2.92        2.18      1.19 o 
  -5   4   7       10.11       10.02      1.27 o 
  -4   4   7       78.74       69.68      2.46 o 
  -3   4   7      162.93      156.43      3.65 o 
  -2   4   7       58.49       55.54      1.61 o 
  -1   4   7        5.72        7.13      0.76 o 
   0   4   7      150.50      140.94      3.12 o 
   1   4   7       14.81       13.73      1.00 o 
   2   4   7      229.67      177.70      6.48 o 
   3   4   7       30.30       23.71      1.34 o 
   4   4   7       96.51       82.44      2.53 o 
   5   4   7       13.37       16.79      1.59 o 
   6   4   7       19.68       18.38      3.06 o 
   7   4   7       84.59       79.38      3.75 o 
   8   4   7        0.72        1.61      1.20 o 
  -6   5   7        3.39        5.75      1.53 o 
  -5   5   7       17.24       21.55      1.58 o 
  -4   5   7        5.60        6.12      0.98 o 
  -3   5   7        0.43        2.23      0.73 o 
  -2   5   7        5.98        6.36      0.82 o 
  -1   5   7        7.72        7.69      1.29 o 
   0   5   7      664.76      698.18     15.51 o 
   1   5   7        1.60        2.10      0.94 o 
   2   5   7       30.90       27.21      1.45 o 
   3   5   7       14.67       13.44      1.08 o 
   4   5   7       58.38       57.49      2.15 o 
   5   5   7       59.07       63.92      3.58 o 
   6   5   7        0.02        0.26      0.97 o 
   7   5   7        0.17       -0.65      1.03 o 
   8   5   7        0.54        2.56      1.30 o 
  -5   6   7       12.40       14.46      1.82 o 
  -4   6   7        0.65        2.10      0.88 o 
  -3   6   7        4.99        6.22      0.99 o 
  -2   6   7      170.86      168.22      5.25 o 
  -1   6   7       66.04       57.56      4.96 o 
   0   6   7       40.75       35.02      3.20 o 
   1   6   7       49.20       50.04      2.70 o 
   2   6   7       52.70       48.24      2.59 o 
   3   6   7       26.09       27.86      1.53 o 
   4   6   7        0.38        2.56      1.41 o 
   5   6   7        1.95        2.33      0.78 o 
   6   6   7        4.96        4.40      1.16 o 
   7   6   7       14.81       14.48      1.78 o 
   8   6   7       15.55       16.49      4.34 o 
  -5   7   7        1.10        0.64      1.29 o 
  -4   7   7       16.79       20.66      2.36 o 
  -3   7   7        2.74        2.40      1.29 o 
  -2   7   7        6.64        6.09      1.35 o 
  -1   7   7        1.07        4.41      1.19 o 
   0   7   7        8.81        8.75      1.36 o 
   1   7   7       94.12       88.26      3.74 o 
   2   7   7       28.35       25.65      2.02 o 
   3   7   7        5.65        5.99      1.14 o 
   4   7   7        2.72        2.54      0.91 o 
   5   7   7       17.80       18.15      1.75 o 
   6   7   7        9.58       11.18      1.63 o 
   7   7   7        3.32        5.35      3.12 o 
  -3   8   7        2.87        2.44      3.49 o 
  -2   8   7        0.51        1.10      1.35 o 
  -1   8   7       19.01       17.45      2.56 o 
   0   8   7       60.99       56.79      3.15 o 
   1   8   7       26.35       24.30      3.48 o 
   2   8   7        8.61        8.02      1.34 o 
   3   8   7        5.19        3.84      1.10 o 
   4   8   7        6.98       10.33      1.46 o 
   5   8   7        2.96        7.07      1.72 o 
   6   8   7        0.00        3.87      1.65 o 
  -2   9   7        2.67        3.86      1.43 o 
  -1   9   7        3.74        3.54      3.05 o 
   0   9   7        2.26        3.39      1.32 o 
   1   9   7        0.05        1.51      1.12 o 
   2   9   7       19.93       14.44      1.71 o 
   3   9   7        8.15        8.10      1.39 o 
   4   9   7        4.74        5.51      1.85 o 
   5   9   7        0.04        0.90      1.02 o 
  -3  -8   8        3.19        2.47      1.22 o 
  -2  -8   8        2.59        3.16      1.74 o 
  -1  -8   8        0.04        0.67      1.15 o 
   0  -8   8        0.02        1.56      1.20 o 
   1  -8   8        2.71        3.82      3.13 o 
   2  -8   8        0.80       -0.52      1.23 o 
  -5  -7   8        2.78        2.88      1.07 o 
  -4  -7   8        2.12        4.55      1.07 o 
  -3  -7   8        1.16        3.28      0.98 o 
  -2  -7   8        0.34        1.71      0.85 o 
  -1  -7   8        2.36        2.41      0.98 o 
   0  -7   8        1.28        1.78      1.33 o 
   1  -7   8        1.34        3.20      1.18 o 
   2  -7   8        0.02        1.81      1.32 o 
   3  -7   8        3.43       10.51      1.70 o 
  -6  -6   8        5.44        6.80      1.24 o 
  -5  -6   8        0.10        2.84      1.01 o 
  -4  -6   8        8.43       11.55      1.31 o 
  -3  -6   8        5.16        8.61      1.40 o 
  -2  -6   8        5.64        5.73      1.07 o 
  -1  -6   8       21.44       19.69      1.44 o 
   0  -6   8        5.34        6.61      1.01 o 
   1  -6   8        0.78        1.82      1.09 o 
   2  -6   8        0.04       -0.09      0.77 o 
   3  -6   8        0.08        2.16      1.12 o 
   4  -6   8        5.11        8.24      1.42 o 
   5  -6   8        1.43        6.71      2.02 o 
  -7  -5   8        0.98        2.60      1.92 o 
  -6  -5   8       13.94       13.85      1.49 o 
  -5  -5   8       43.24       35.34      2.05 o 
  -4  -5   8       19.61       16.65      1.42 o 
  -3  -5   8       14.97       13.91      1.28 o 
  -2  -5   8       10.91       12.36      1.18 o 
  -1  -5   8        4.00        3.99      0.86 o 
   0  -5   8        2.01        4.41      0.88 o 
   1  -5   8       28.24       25.44      1.51 o 
   2  -5   8       27.01       25.08      1.54 o 
   3  -5   8        6.27        6.14      1.00 o 
   4  -5   8       46.16       52.90      2.33 o 
   5  -5   8        1.36        4.47      1.78 o 
   6  -5   8        5.54        4.00      2.29 o 
  -7  -4   8        8.14        9.57      1.84 o 
  -6  -4   8        1.90        2.29      1.02 o 
  -5  -4   8        5.62        6.35      0.99 o 
  -4  -4   8        1.37        1.92      0.86 o 
  -3  -4   8       82.28       84.19      3.47 o 
  -2  -4   8       67.40       68.68      2.43 o 
  -1  -4   8       46.40       40.73      1.79 o 
   0  -4   8       36.59       29.79      2.48 o 
   1  -4   8        2.87        5.34      1.37 o 
   2  -4   8      129.51      128.31      3.16 o 
   3  -4   8       17.69       18.61      1.15 o 
   4  -4   8        0.00        0.84      0.93 o 
   5  -4   8       10.87       12.01      1.59 o 
   6  -4   8        0.00        0.86      1.19 o 
  -7  -3   8        0.00        1.61      1.29 o 
  -6  -3   8        2.09        4.57      1.04 o 
  -5  -3   8       77.15       72.15      2.72 o 
  -4  -3   8      209.20      205.26      4.60 o 
  -3  -3   8       68.40       61.49      2.71 o 
  -2  -3   8        4.37        5.77      1.11 o 
  -1  -3   8        1.54        3.77      0.71 o 
   0  -3   8      224.68      215.10      4.19 o 
   1  -3   8        5.39        8.24      0.88 o 
   2  -3   8       36.43       32.44      1.29 o 
   3  -3   8       12.40       13.62      1.11 o 
   4  -3   8        2.99        4.59      0.93 o 
   5  -3   8       94.13       93.15      3.75 o 
   6  -3   8        0.72        2.48      1.16 o 
   7  -3   8        2.67        2.78      1.24 o 
  -7  -2   8        4.28        5.56      1.33 o 
  -6  -2   8       22.30       21.44      1.56 o 
  -5  -2   8        0.81       -0.34      0.75 o 
  -4  -2   8        8.15       10.71      1.11 o 
  -3  -2   8       55.07       49.55      2.25 o 
  -2  -2   8      486.54      502.09      7.38 o 
  -1  -2   8       62.35       57.58      1.97 o 
   0  -2   8        4.33        5.29      0.72 o 
   1  -2   8        1.54        3.20      0.67 o 
   2  -2   8       24.67       20.30      1.42 o 
   3  -2   8      204.49      187.03      3.96 o 
   4  -2   8       69.97       67.51      2.75 o 
   5  -2   8       28.51       27.12      2.07 o 
   6  -2   8        0.47       -0.01      1.59 o 
   7  -2   8       11.55       11.01      3.31 o 
  -8  -1   8        3.94        6.84      4.94 o 
  -7  -1   8        2.17        2.69      1.25 o 
  -6  -1   8        3.10        4.08      1.24 o 
  -5  -1   8        5.35        7.01      0.96 o 
  -4  -1   8      214.58      193.65     10.26 o 
  -3  -1   8      360.74      363.44      6.00 o 
  -2  -1   8      562.65      582.17      8.01 o 
  -1  -1   8        1.33        2.48      0.81 o 
   0  -1   8       77.57       69.59      6.00 o 
   1  -1   8       81.06       70.05      3.39 o 
   2  -1   8       42.91       42.69      2.09 o 
   3  -1   8       17.34       17.53      1.20 o 
   4  -1   8        0.08        0.51      0.91 o 
   5  -1   8       56.57       59.15      2.94 o 
   6  -1   8       41.34       51.35      2.95 o 
   7  -1   8        0.99        3.08      1.59 o 
   8  -1   8        9.29        9.18      3.48 o 
  -7   0   8       15.81       15.46      3.01 o 
  -6   0   8       16.12       18.08      1.46 o 
  -5   0   8       12.06       12.91      1.25 o 
  -4   0   8       40.56       42.03      1.83 o 
  -3   0   8       62.06       62.50      2.05 o 
  -2   0   8       58.71       54.34      2.60 o 
  -1   0   8       97.87       86.82      2.54 o 
   0   0   8      159.39      154.69      3.28 o 
   1   0   8      107.49      100.67      2.60 o 
   2   0   8       31.38       30.41      1.45 o 
   3   0   8       54.95       45.05      1.84 o 
   4   0   8       66.72       62.38      2.17 o 
   5   0   8      155.39      148.01      4.74 o 
   6   0   8      157.06      152.99      5.11 o 
   7   0   8        6.23        6.01      1.31 o 
   8   0   8        0.11        2.58      2.09 o 
  -7   1   8        0.07        3.76      1.22 o 
  -6   1   8       14.95       19.74      2.67 o 
  -5   1   8        4.45        4.26      0.82 o 
  -4   1   8       24.58       23.22      1.14 o 
  -3   1   8        1.45        4.20      0.72 o 
  -2   1   8      955.17      974.20     10.75 o 
  -1   1   8     1006.53      955.83     34.70 o 
   0   1   8        0.84        2.30      0.83 o 
   1   1   8        4.33        5.30      1.07 o 
   2   1   8        0.75        1.69      0.54 o 
   3   1   8      195.92      180.93      3.82 o 
   4   1   8       96.92       91.55      2.75 o 
   5   1   8       15.23       16.80      1.66 o 
   6   1   8        3.42        5.57      1.23 o 
   7   1   8       16.96       20.02      2.04 o 
   8   1   8        8.42       11.61      1.79 o 
  -7   2   8        0.21        1.42      1.09 o 
  -6   2   8       22.07       19.74      1.83 o 
  -5   2   8       15.56       15.63      1.08 o 
  -4   2   8       66.99       66.42      1.96 o 
  -3   2   8       44.88       46.12      1.53 o 
  -2   2   8      131.29      118.26      3.63 o 
  -1   2   8      190.10      183.71      5.49 o 
   0   2   8        1.95        1.87      0.59 o 
   1   2   8      121.59      117.92      2.87 o 
   2   2   8       90.14       72.30      2.25 o 
   3   2   8       23.04       21.52      1.30 o 
   4   2   8       47.15       53.22      2.04 o 
   5   2   8       63.89       65.10      3.08 o 
   6   2   8      138.63      144.72      4.98 o 
   7   2   8       66.22       56.68      3.29 o 
   8   2   8        4.16        5.56      1.41 o 
  -7   3   8        4.74        7.33      2.00 o 
  -6   3   8        2.40        3.79      1.19 o 
  -5   3   8        0.11        2.20      0.69 o 
  -4   3   8        7.53        8.15      0.88 o 
  -3   3   8       90.60       90.62      2.64 o 
  -2   3   8        9.59        8.75      0.86 o 
  -1   3   8      493.09      473.27     15.83 o 
   0   3   8      492.16      433.04     16.75 o 
   1   3   8       25.48       22.58      1.29 o 
   2   3   8      195.18      193.19      3.96 o 
   3   3   8       18.63       15.34      1.16 o 
   4   3   8       85.35       75.49      4.33 o 
   5   3   8        6.40        5.24      0.86 o 
   6   3   8       14.19       13.29      1.66 o 
   7   3   8        7.88       11.26      1.64 o 
   8   3   8        1.19        2.71      1.40 o 
  -6   4   8        0.01        2.74      1.20 o 
  -5   4   8       28.38       30.35      1.81 o 
  -4   4   8       27.33       24.45      2.48 o 
  -3   4   8        3.25        2.30      1.03 o 
  -2   4   8       25.47       22.33      1.30 o 
  -1   4   8      162.20      156.86      3.48 o 
   0   4   8      265.95      259.92      4.71 o 
   1   4   8       16.00       12.73      1.03 o 
   2   4   8        3.77        4.65      0.77 o 
   3   4   8        9.10        7.88      0.96 o 
   4   4   8      116.45      106.68      3.04 o 
   5   4   8        4.85        7.54      0.97 o 
   6   4   8        3.42        3.09      1.12 o 
   7   4   8       17.95       18.41      1.99 o 
   8   4   8       22.54       20.61      2.22 o 
  -6   5   8        2.46        3.91      2.18 o 
  -5   5   8        3.74        7.49      1.51 o 
  -4   5   8        2.10        3.68      1.13 o 
  -3   5   8        1.90        4.30      1.31 o 
  -2   5   8       81.86       75.76      3.39 o 
  -1   5   8        1.45       -0.32      0.89 o 
   0   5   8       28.59       30.05      2.11 o 
   1   5   8      107.76       99.31      2.80 o 
   2   5   8      103.72       97.50      2.84 o 
   3   5   8       31.39       30.30      1.61 o 
   4   5   8        3.79        5.54      0.88 o 
   5   5   8        1.85        3.28      0.80 o 
   6   5   8        2.86        3.36      1.18 o 
   7   5   8       19.67       23.69      2.21 o 
   8   5   8        0.65        0.51      1.24 o 
  -5   6   8        1.44        1.38      1.97 o 
  -4   6   8       21.06       20.77      2.10 o 
  -3   6   8        7.06        5.83      3.12 o 
  -2   6   8       10.04       13.42      1.66 o 
  -1   6   8        3.48        2.69      2.00 o 
   0   6   8      107.16       97.96      4.00 o 
   1   6   8       16.63       12.97      1.65 o 
   2   6   8       22.73       25.93      2.07 o 
   3   6   8       19.03       22.07      1.48 o 
   4   6   8        8.98       10.69      1.12 o 
   5   6   8       20.26       25.47      1.66 o 
   6   6   8        1.33        1.75      1.01 o 
   7   6   8        3.07        5.69      1.47 o 
  -4   7   8       10.16       12.19      1.89 o 
  -3   7   8        6.43        6.28      1.50 o 
  -2   7   8        0.23        0.80      1.19 o 
  -1   7   8        0.83        0.97      1.11 o 
   0   7   8       35.16       36.20      2.63 o 
   1   7   8        2.40        0.48      1.79 o 
   2   7   8       23.14       18.16      1.82 o 
   3   7   8       13.10       13.06      1.63 o 
   4   7   8        5.18        3.94      1.06 o 
   5   7   8        9.58       12.03      1.47 o 
   6   7   8        0.75        1.34      1.21 o 
  -3   8   8        0.31        0.04      1.48 o 
  -2   8   8       11.88       14.43      2.02 o 
  -1   8   8        0.76        0.30      1.24 o 
   0   8   8        0.06        1.55      1.23 o 
   1   8   8        9.94        9.10      1.52 o 
   2   8   8        2.01        2.44      1.13 o 
   3   8   8        9.77       10.31      1.53 o 
   4   8   8        5.05        8.21      1.94 o 
   5   8   8        1.02        3.49      1.18 o 
  -1   9   8        2.18        3.21      1.41 o 
   0   9   8        0.09        0.64      1.59 o 
   1   9   8        6.10        7.49      1.49 o 
   2   9   8        0.03        2.50      1.15 o 
   3   9   8        1.38        0.21      1.08 o 
   4   9   8        0.31        4.10      2.32 o 
  -4  -7   9        5.20        3.49      1.13 o 
  -3  -7   9        0.06        1.88      0.99 o 
  -2  -7   9        0.57        3.01      1.04 o 
  -1  -7   9        5.09        7.97      1.19 o 
   0  -7   9       10.71       14.17      1.79 o 
   1  -7   9        0.02       -0.17      1.09 o 
   2  -7   9        0.09       -0.55      1.43 o 
  -5  -6   9        2.85        6.17      1.33 o 
  -4  -6   9        5.16        7.70      1.23 o 
  -3  -6   9       44.83       42.95      2.25 o 
  -2  -6   9       16.49       18.30      1.50 o 
  -1  -6   9        0.24        1.50      0.86 o 
   0  -6   9        0.29        1.25      0.85 o 
   1  -6   9        8.83        8.98      1.33 o 
   2  -6   9        9.92       11.06      3.76 o 
  -6  -5   9        0.07        3.04      1.26 o 
  -5  -5   9        3.42        4.05      1.51 o 
  -4  -5   9       29.00       28.12      1.89 o 
  -3  -5   9       33.48       31.22      2.39 o 
  -2  -5   9        7.02        9.99      1.16 o 
  -1  -5   9        0.26        2.35      1.09 o 
   0  -5   9        5.87        5.99      0.94 o 
   1  -5   9       27.94       33.09      2.24 o 
   2  -5   9       26.71       27.19      3.01 o 
   3  -5   9        0.00       -0.12      1.01 o 
   4  -5   9        3.62        3.80      1.45 o 
   5  -5   9       13.88       12.32      2.67 o 
  -6  -4   9        0.75        2.07      1.18 o 
  -5  -4   9        6.20        7.39      1.50 o 
  -4  -4   9       22.20       26.20      1.79 o 
  -3  -4   9        8.38        8.46      1.11 o 
  -2  -4   9       43.56       37.69      2.56 o 
  -1  -4   9       40.64       37.07      2.18 o 
   0  -4   9       86.13       87.18      3.52 o 
   1  -4   9        0.00       -0.15      1.86 o 
   2  -4   9        6.95        6.97      1.24 o 
   3  -4   9        2.92        2.84      1.16 o 
   4  -4   9       24.95       23.55      2.84 o 
   5  -4   9       11.75       14.24      2.56 o 
   6  -4   9        0.39        1.89      1.37 o 
  -7  -3   9        2.29        4.72      1.41 o 
  -6  -3   9       13.38       13.71      2.22 o 
  -5  -3   9        3.89        4.83      1.00 o 
  -4  -3   9        0.57        2.59      0.97 o 
  -3  -3   9      140.98      136.17      4.63 o 
  -2  -3   9      202.32      203.61      4.70 o 
  -1  -3   9        1.93        2.90      0.76 o 
   0  -3   9       45.48       44.61      2.48 o 
   1  -3   9       10.99       12.40      1.43 o 
   2  -3   9      134.77      131.38      3.38 o 
   3  -3   9       32.36       32.05      1.69 o 
   4  -3   9        3.15        6.78      1.29 o 
   5  -3   9        0.28        0.52      1.06 o 
   6  -3   9        4.72        6.69      1.40 o 
  -7  -2   9        6.29        8.72      1.59 o 
  -6  -2   9       16.45       22.51      3.83 o 
  -5  -2   9        1.97        2.68      1.12 o 
  -4  -2   9       16.99       15.85      1.34 o 
  -3  -2   9        0.30        0.93      0.73 o 
  -2  -2   9       28.36       32.91      2.16 o 
  -1  -2   9        0.35       -0.38      0.86 o 
   0  -2   9      132.91      120.10      3.97 o 
   1  -2   9       89.54       78.83      2.43 o 
   2  -2   9       28.00       34.20      3.12 o 
   3  -2   9        4.95        4.83      0.84 o 
   4  -2   9        0.03        1.01      0.73 o 
   5  -2   9       74.06       66.42      3.25 o 
   6  -2   9        3.76        4.19      1.26 o 
   7  -2   9        9.92        9.18      1.69 o 
  -7  -1   9        0.53        2.77      1.16 o 
  -6  -1   9        1.54        3.19      1.77 o 
  -5  -1   9        0.55        1.05      0.70 o 
  -4  -1   9      117.11      117.30      3.33 o 
  -3  -1   9        5.95        6.90      0.92 o 
  -2  -1   9      419.10      436.75      8.64 o 
  -1  -1   9       68.21       60.71      2.75 o 
   0  -1   9       22.76       20.67      1.37 o 
   1  -1   9      266.09      243.20      4.61 o 
   2  -1   9       15.88       17.64      1.24 o 
   3  -1   9      159.50      146.26      4.52 o 
   4  -1   9        4.71        5.56      0.88 o 
   5  -1   9       24.01       26.18      2.77 o 
   6  -1   9       36.32       37.17      2.65 o 
   7  -1   9        3.17        0.91      1.22 o 
  -7   0   9        5.92        7.95      1.51 o 
  -6   0   9       47.23       52.89      3.21 o 
  -5   0   9       31.83       36.08      1.92 o 
  -4   0   9        1.43        1.85      0.97 o 
  -3   0   9       28.52       26.26      3.58 o 
  -2   0   9       46.60       41.60      1.73 o 
  -1   0   9       58.32       51.78      1.93 o 
   0   0   9        7.19        8.79      2.35 o 
   1   0   9       21.16       14.87      1.10 o 
   2   0   9        9.59        8.09      0.91 o 
   3   0   9      136.65      132.68      4.37 o 
   4   0   9       41.13       42.89      3.19 o 
   5   0   9        0.23        0.19      0.93 o 
   6   0   9        5.92        4.36      1.21 o 
   7   0   9       10.26        7.75      1.60 o 
  -7   1   9        1.59        6.13      2.40 o 
  -6   1   9        3.64        7.54      1.29 o 
  -5   1   9       22.50       22.21      1.50 o 
  -4   1   9       30.64       24.85      1.89 o 
  -3   1   9       47.43       43.65      1.86 o 
  -2   1   9        6.23        6.09      1.03 o 
  -1   1   9      210.45      198.96      4.00 o 
   0   1   9        4.76        6.59      1.36 o 
   1   1   9      114.42      103.55      3.73 o 
   2   1   9      242.58      221.50      4.42 o 
   3   1   9        4.37        5.28      0.85 o 
   4   1   9        0.17        1.99      1.04 o 
   5   1   9        3.99        2.25      1.02 o 
   6   1   9       13.93       16.75      1.89 o 
   7   1   9       18.34       20.25      2.57 o 
   8   1   9        6.57        7.19      1.60 o 
  -7   2   9        4.07       10.07      2.25 o 
  -6   2   9        1.33        5.56      1.63 o 
  -5   2   9        3.17        5.53      1.25 o 
  -4   2   9       55.15       55.32      2.46 o 
  -3   2   9       13.78       14.39      1.15 o 
  -2   2   9       56.59       47.96      2.93 o 
  -1   2   9       17.94       16.01      1.47 o 
   0   2   9        9.75        8.51      0.89 o 
   1   2   9       79.03       72.72      2.34 o 
   2   2   9       59.38       57.68      2.19 o 
   3   2   9       54.66       49.54      2.40 o 
   4   2   9       17.77       15.22      1.27 o 
   5   2   9        2.20        1.46      1.77 o 
   6   2   9       47.55       51.52      3.08 o 
   7   2   9        0.38        1.01      2.23 o 
   8   2   9        3.49        4.67      1.55 o 
  -5   3   9       13.62       15.35      1.73 o 
  -4   3   9       17.67       16.92      1.31 o 
  -3   3   9        0.05        1.98      1.04 o 
  -2   3   9        2.55        3.03      0.97 o 
  -1   3   9       19.47       17.22      1.22 o 
   0   3   9       50.48       46.51      1.87 o 
   1   3   9       44.93       42.62      1.84 o 
   2   3   9        0.00        1.12      0.62 o 
   3   3   9       52.36       47.62      2.54 o 
   4   3   9       80.15       82.60      2.73 o 
   5   3   9        0.66        2.60      0.77 o 
   6   3   9       21.62       20.23      2.01 o 
   7   3   9        0.47        2.38      1.23 o 
   8   3   9        2.51        2.84      1.48 o 
  -6   4   9        1.90        3.11      1.94 o 
  -5   4   9       16.07       16.30      1.86 o 
  -4   4   9        0.09        3.76      1.14 o 
  -3   4   9       28.57       26.36      2.07 o 
  -2   4   9        7.79        8.19      0.96 o 
  -1   4   9       13.48       13.57      1.10 o 
   0   4   9       70.79       63.59      2.68 o 
   1   4   9        0.38        0.80      0.61 o 
   2   4   9      214.24      210.37      6.71 o 
   3   4   9        0.71        2.11      0.82 o 
   4   4   9        0.11       -0.11      0.71 o 
   5   4   9        4.28        8.41      1.05 o 
   6   4   9        0.05       -1.01      1.01 o 
   7   4   9       42.22       50.64      3.26 o 
  -5   5   9        2.12        7.58      1.58 o 
  -4   5   9        2.93        4.57      1.53 o 
  -3   5   9        2.97        3.57      1.78 o 
  -2   5   9       60.51       58.90      3.07 o 
  -1   5   9        0.04        2.04      0.99 o 
   0   5   9       33.01       30.48      2.27 o 
   1   5   9      115.63      112.21      3.15 o 
   2   5   9        0.83        1.10      0.78 o 
   3   5   9        1.53        3.16      0.87 o 
   4   5   9        8.31        5.32      0.99 o 
   5   5   9       15.65       17.86      1.46 o 
   6   5   9        0.28        2.36      2.02 o 
   7   5   9       30.81       31.62      2.67 o 
  -4   6   9       24.80       28.05      2.44 o 
  -3   6   9        0.19        2.41      1.29 o 
  -2   6   9        5.53        5.11      2.28 o 
  -1   6   9       12.97       14.67      1.76 o 
   0   6   9       48.60       39.50      2.61 o 
   1   6   9       17.34       16.34      1.77 o 
   2   6   9        2.68        3.48      1.12 o 
   3   6   9       26.37       27.24      2.28 o 
   4   6   9        0.02        2.44      0.90 o 
   5   6   9        9.04       13.49      2.27 o 
   6   6   9        7.91       10.01      1.88 o 
  -3   7   9        6.21        5.03      1.65 o 
  -2   7   9       10.48        8.19      2.26 o 
  -1   7   9       11.83       11.37      1.77 o 
   0   7   9        9.18        7.43      1.64 o 
   1   7   9        0.05        1.59      1.14 o 
   2   7   9       24.56       26.71      2.27 o 
   3   7   9        0.94        2.13      1.09 o 
   4   7   9        0.44        1.88      1.06 o 
   5   7   9        0.34        1.03      1.06 o 
   6   7   9        1.57        3.46      1.71 o 
  -2   8   9        3.61        4.52      1.83 o 
  -1   8   9        0.80        2.51      1.49 o 
   0   8   9        1.57        4.09      1.65 o 
   1   8   9        5.19        6.93      1.56 o 
   2   8   9        0.56        2.29      1.18 o 
   3   8   9        4.44        4.75      2.29 o 
   4   8   9        0.05        1.40      1.19 o 
  -2  -7  10        1.46        3.40      1.19 o 
  -1  -7  10        0.16        2.41      1.68 o 
   0  -7  10        0.32        2.21      1.71 o 
   1  -7  10        5.87        5.80      2.13 o 
  -4  -6  10        4.32        9.79      2.96 o 
  -3  -6  10        0.68        2.45      1.05 o 
  -2  -6  10        0.09        0.55      1.71 o 
  -1  -6  10        7.35        9.88      2.24 o 
   0  -6  10        6.04        8.64      2.25 o 
   1  -6  10        0.16        3.95      1.96 o 
   2  -6  10        0.39        3.10      1.33 o 
   3  -6  10        2.75        6.67      1.89 o 
  -5  -5  10        2.23        2.25      1.16 o 
  -4  -5  10        5.26        8.64      1.29 o 
  -3  -5  10        5.75        6.80      1.51 o 
  -2  -5  10        0.13        1.15      1.11 o 
  -1  -5  10        5.11        3.62      1.22 o 
   0  -5  10       21.28       21.72      2.02 o 
   1  -5  10        0.18        2.27      1.06 o 
   2  -5  10        1.49        1.31      1.08 o 
   3  -5  10        2.28        2.67      1.19 o 
  -5  -4  10        0.83        1.93      1.24 o 
  -4  -4  10        0.94        1.61      1.00 o 
  -3  -4  10        8.73        8.80      1.51 o 
  -2  -4  10        0.20        0.55      1.02 o 
  -1  -4  10        2.80        3.88      1.14 o 
   0  -4  10        0.07        0.28      0.97 o 
   1  -4  10        5.70        5.57      1.16 o 
   2  -4  10        3.50        5.57      1.15 o 
   3  -4  10        0.65        0.78      1.01 o 
   4  -4  10       20.04       23.06      2.18 o 
   5  -4  10        1.16        2.18      1.98 o 
  -6  -3  10        6.54        7.67      1.27 o 
  -5  -3  10        2.31        3.66      1.08 o 
  -4  -3  10        4.19        5.08      1.40 o 
  -3  -3  10        0.37       -0.71      1.01 o 
  -2  -3  10       16.10       14.58      1.66 o 
  -1  -3  10        4.65        3.84      1.14 o 
   0  -3  10       53.16       46.92      2.69 o 
   1  -3  10       15.39       11.46      2.42 o 
   2  -3  10        5.00        8.77      1.70 o 
   3  -3  10        5.60        7.80      1.03 o 
   4  -3  10        3.54        4.90      1.26 o 
   5  -3  10       39.02       42.62      3.80 o 
   6  -3  10        5.04        7.09      1.63 o 
  -6  -2  10        1.33        2.83      1.25 o 
  -5  -2  10        1.35        0.12      0.99 o 
  -4  -2  10       30.84       27.34      2.21 o 
  -3  -2  10        4.74        4.86      1.64 o 
  -2  -2  10       16.96       12.63      1.57 o 
  -1  -2  10       39.64       38.30      2.44 o 
   0  -2  10        6.17        8.18      1.25 o 
   1  -2  10        6.51        7.63      1.18 o 
   2  -2  10        1.77        1.76      0.77 o 
   3  -2  10        0.14        0.17      0.70 o 
   4  -2  10        7.69        8.81      1.11 o 
   5  -2  10       74.78       77.15      5.64 o 
   6  -2  10       12.45       15.70      2.07 o 
  -6  -1  10       16.32       16.09      2.16 o 
  -5  -1  10        0.12        0.64      1.03 o 
  -4  -1  10        0.83        1.25      0.90 o 
  -3  -1  10       30.80       27.86      2.13 o 
  -2  -1  10       22.41       21.58      1.88 o 
  -1  -1  10       20.35       16.37      1.60 o 
   0  -1  10       16.70       17.21      1.51 o 
   1  -1  10       18.36       16.64      2.80 o 
   2  -1  10        0.02        1.13      0.90 o 
   3  -1  10       38.27       39.17      1.94 o 
   4  -1  10       33.36       36.43      1.89 o 
   5  -1  10        9.95        9.01      1.96 o 
   6  -1  10        2.39        3.64      1.32 o 
   7  -1  10        9.02       11.68      4.94 o 
  -6   0  10        0.73        1.11      1.71 o 
  -5   0  10       13.66       16.43      2.28 o 
  -4   0  10        3.17        4.77      1.19 o 
  -3   0  10        6.02        7.01      1.27 o 
  -2   0  10       47.98       46.63      2.56 o 
  -1   0  10       20.15       19.29      1.28 o 
   0   0  10       64.19       57.12      2.16 o 
   1   0  10       55.15       55.34      2.16 o 
   2   0  10        2.32        1.74      0.74 o 
   3   0  10        2.46        2.69      0.83 o 
   4   0  10       91.94       90.24      2.95 o 
   5   0  10        0.21        2.39      1.07 o 
   6   0  10       58.48       58.64      3.39 o 
   7   0  10       11.42       16.60      2.14 o 
  -6   1  10        0.03       -0.35      1.45 o 
  -5   1  10        4.27        8.36      1.38 o 
  -4   1  10        3.26        4.46      1.14 o 
  -3   1  10       18.85       20.61      1.81 o 
  -2   1  10       26.59       24.54      1.45 o 
  -1   1  10       11.14       10.35      1.02 o 
   0   1  10       15.14       16.20      1.23 o 
   1   1  10       19.59       19.40      1.72 o 
   2   1  10       34.75       39.05      1.85 o 
   3   1  10        3.20        3.90      0.80 o 
   4   1  10        2.69        4.71      1.14 o 
   5   1  10       30.02       34.06      2.52 o 
   6   1  10       53.36       49.57      3.54 o 
   7   1  10        0.16        1.06      1.34 o 
  -6   2  10        5.02        7.26      1.94 o 
  -5   2  10        2.68        2.91      1.66 o 
  -4   2  10        5.50        8.05      1.53 o 
  -3   2  10       11.85        9.86      1.14 o 
  -2   2  10        6.95        7.65      0.99 o 
  -1   2  10      115.16      110.04      3.06 o 
   0   2  10      142.24      136.58      3.47 o 
   1   2  10        4.32        4.21      0.81 o 
   2   2  10        0.71        1.18      0.69 o 
   3   2  10       19.39       16.20      1.29 o 
   4   2  10       15.93       17.96      1.44 o 
   5   2  10       56.06       60.25      3.24 o 
   6   2  10        4.61        4.82      1.41 o 
   7   2  10       18.06       19.11      2.24 o 
  -5   3  10        6.66        8.72      2.16 o 
  -4   3  10       33.12       38.79      1.98 o 
  -3   3  10        1.14        2.81      0.78 o 
  -2   3  10       38.48       42.95      3.82 o 
  -1   3  10        1.01        0.43      1.02 o 
   0   3  10       47.39       47.34      1.99 o 
   1   3  10       35.84       31.34      1.68 o 
   2   3  10       20.22       21.06      1.45 o 
   3   3  10        0.03        0.01      0.70 o 
   4   3  10       21.04       24.38      1.60 o 
   5   3  10        3.48        5.01      1.27 o 
   6   3  10       11.06       14.53      1.87 o 
   7   3  10       49.92       56.06      3.48 o 
  -5   4  10        0.01        0.33      1.47 o 
  -4   4  10        0.01        0.97      1.16 o 
  -3   4  10        1.41        4.84      1.32 o 
  -2   4  10       90.96       90.34      3.79 o 
  -1   4  10        0.05        2.26      0.78 o 
   0   4  10       55.81       52.25      2.14 o 
   1   4  10       10.75       10.85      1.50 o 
   2   4  10       64.99       58.00      2.34 o 
   3   4  10        5.86        7.54      1.07 o 
   4   4  10       17.71       19.01      1.64 o 
   5   4  10        6.11        9.08      1.86 o 
   6   4  10       15.97       16.94      1.93 o 
   7   4  10        7.12       14.38      1.97 o 
  -4   5  10       14.46       16.15      2.07 o 
  -3   5  10       17.94       22.78      2.38 o 
  -2   5  10        7.01        7.05      2.10 o 
  -1   5  10        0.14       -0.22      1.07 o 
   0   5  10       36.57       34.24      2.42 o 
   1   5  10       11.38       12.41      1.13 o 
   2   5  10       48.85       47.22      2.20 o 
   3   5  10        4.17        3.55      0.96 o 
   4   5  10        1.24        1.87      0.90 o 
   5   5  10       25.80       31.53      1.87 o 
   6   5  10        5.02        6.09      1.51 o 
  -3   6  10       10.94       11.11      1.81 o 
  -2   6  10       20.28       20.55      2.11 o 
  -1   6  10        7.74        8.69      1.69 o 
   0   6  10        3.67        6.67      1.69 o 
   1   6  10        0.33        1.37      1.08 o 
   2   6  10        5.18        5.26      1.65 o 
   3   6  10       25.64       26.10      2.81 o 
   4   6  10        0.78        1.95      0.89 o 
   5   6  10        9.70       11.27      1.30 o 
   6   6  10        3.40        6.14      1.56 o 
  -2   7  10       24.54       26.60      2.56 o 
  -1   7  10       11.45       11.83      1.94 o 
   0   7  10        1.11        0.87      1.31 o 
   1   7  10        1.10        2.22      1.17 o 
   2   7  10        1.01        3.99      1.29 o 
   3   7  10       32.71       37.31      3.80 o 
   4   7  10       21.88       26.10      2.28 o 
   5   7  10        0.06        1.11      2.03 o 
   0   8  10        0.56        2.29      1.53 o 
   1   8  10        2.08        4.56      1.35 o 
   2   8  10        2.01        4.85      1.38 o 
   3   8  10        4.00        3.43      1.29 o 
  -2  -6  11        1.58        3.97      1.51 o 
  -1  -6  11        0.13        0.63      1.12 o 
   0  -6  11        1.98        4.11      1.38 o 
   1  -6  11        2.08        4.03      1.55 o 
  -3  -5  11        0.01        1.52      1.40 o 
  -2  -5  11        3.43        2.89      1.46 o 
  -1  -5  11        1.21        1.87      1.26 o 
   0  -5  11        0.00        2.81      1.26 o 
   1  -5  11        0.43        1.34      1.19 o 
   2  -5  11        0.02        1.02      1.71 o 
   3  -5  11       13.11       17.60      1.96 o 
  -4  -4  11        0.50        3.06      1.46 o 
  -3  -4  11        0.51        1.92      1.34 o 
  -2  -4  11        1.53        0.55      1.20 o 
  -1  -4  11        6.24        5.57      1.39 o 
   0  -4  11        1.47        3.14      1.71 o 
   1  -4  11        0.32        1.99      1.09 o 
   2  -4  11       16.53       18.24      2.07 o 
   3  -4  11       29.46       33.66      3.66 o 
   4  -4  11        1.61        1.82      2.30 o 
  -5  -3  11        0.15        3.28      1.58 o 
  -4  -3  11       42.05       41.87      3.00 o 
  -3  -3  11        4.03        3.10      1.29 o 
  -2  -3  11        0.26        2.94      1.11 o 
  -1  -3  11        0.18        0.42      0.93 o 
   0  -3  11       21.79       20.54      1.96 o 
   1  -3  11        2.66        4.40      1.13 o 
   2  -3  11        9.59       10.31      1.53 o 
   3  -3  11        0.00        1.56      1.07 o 
   4  -3  11       15.55       20.15      2.11 o 
   5  -3  11       10.97       11.46      1.84 o 
  -5  -2  11        0.08        1.87      1.23 o 
  -4  -2  11       27.68       29.51      2.41 o 
  -3  -2  11       10.24        9.92      1.52 o 
  -2  -2  11        9.38        9.16      1.47 o 
  -1  -2  11        0.57        0.29      1.02 o 
   0  -2  11       14.78       12.92      1.59 o 
   1  -2  11       27.92       23.64      1.99 o 
   2  -2  11       24.67       22.12      2.56 o 
   3  -2  11       36.36       34.34      1.94 o 
   4  -2  11       60.85       59.53      3.32 o 
   5  -2  11        4.35        7.66      1.63 o 
  -5  -1  11       41.33       41.39      2.85 o 
  -4  -1  11       12.71       14.90      1.75 o 
  -3  -1  11       18.62       19.69      3.66 o 
  -2  -1  11        4.87        4.67      1.22 o 
  -1  -1  11       21.78       22.79      1.94 o 
   0  -1  11        7.64        8.09      1.32 o 
   1  -1  11       29.50       25.12      4.11 o 
   2  -1  11        0.96        2.77      0.91 o 
   3  -1  11       24.51       29.55      2.30 o 
   4  -1  11       22.18       22.85      1.73 o 
   5  -1  11       30.43       34.78      3.49 o 
   6  -1  11        2.24        6.27      2.73 o 
  -5   0  11       17.34       17.47      2.03 o 
  -4   0  11        5.80        7.28      1.55 o 
  -3   0  11       96.39       95.46      3.99 o 
  -2   0  11        6.74        6.89      1.23 o 
  -1   0  11        1.91        2.05      0.94 o 
   0   0  11       11.96       12.88      1.22 o 
   1   0  11       31.74       32.86      3.69 o 
   2   0  11      166.30      154.05      4.25 o 
   3   0  11       13.58       11.98      1.27 o 
   4   0  11        3.70        5.78      1.01 o 
   5   0  11       44.07       47.20      3.06 o 
   6   0  11        8.33        9.35      1.72 o 
  -5   1  11       49.48       58.93      3.29 o 
  -4   1  11       56.50       67.05      3.34 o 
  -3   1  11        0.72        0.78      1.00 o 
  -2   1  11        0.18       -0.35      1.04 o 
  -1   1  11        5.22        5.24      0.91 o 
   0   1  11       71.78       66.03      2.46 o 
   1   1  11        0.02        1.04      0.72 o 
   2   1  11        8.99        8.60      1.09 o 
   3   1  11        0.11        0.21      0.98 o 
   4   1  11       40.39       38.47      3.36 o 
   5   1  11       18.08       17.25      2.18 o 
   6   1  11        4.75        5.02      2.37 o 
  -5   2  11       10.50        9.58      1.74 o 
  -4   2  11       34.45       35.90      2.49 o 
  -3   2  11       10.32       12.22      1.54 o 
  -2   2  11       73.76       68.02      2.56 o 
  -1   2  11        5.23        6.49      1.04 o 
   0   2  11       60.46       57.05      2.32 o 
   1   2  11       10.41       11.35      1.15 o 
   2   2  11       26.85       25.68      1.62 o 
   3   2  11       75.17       74.10      2.75 o 
   4   2  11       54.53       52.17      2.40 o 
   5   2  11        0.41        0.43      1.11 o 
   6   2  11        5.91        5.67      1.54 o 
  -5   3  11        0.08        5.42      2.32 o 
  -4   3  11       22.22       24.81      3.21 o 
  -3   3  11       40.12       46.51      2.23 o 
  -2   3  11       55.50       59.93      2.46 o 
  -1   3  11        0.74        0.15      0.79 o 
   0   3  11        7.91        9.02      1.06 o 
   1   3  11        9.09        8.99      1.06 o 
   2   3  11       40.89       38.56      2.22 o 
   3   3  11       15.83       13.46      1.54 o 
   4   3  11        4.49        5.11      1.01 o 
   5   3  11       11.87       13.29      1.82 o 
   6   3  11        2.34        2.78      1.51 o 
  -4   4  11       42.96       51.42      3.14 o 
  -3   4  11        8.63        9.13      1.65 o 
  -2   4  11        2.08        2.72      1.27 o 
  -1   4  11        3.63        4.50      1.19 o 
   0   4  11        4.09        4.63      1.13 o 
   1   4  11       10.97       12.13      1.20 o 
   2   4  11       10.58       11.78      1.20 o 
   3   4  11        0.15        2.03      0.90 o 
   4   4  11       12.22       12.70      1.45 o 
   5   4  11       44.75       45.67      3.00 o 
   6   4  11        7.40        8.76      2.68 o 
  -3   5  11        2.69        6.19      1.55 o 
  -2   5  11       54.04       59.66      3.45 o 
  -1   5  11        0.90        0.20      3.37 o 
   0   5  11        9.39       12.29      1.65 o 
   1   5  11       54.00       55.60      4.02 o 
   2   5  11        1.91        3.40      1.24 o 
   3   5  11       24.14       26.75      2.23 o 
   4   5  11       11.57       12.25      1.36 o 
   5   5  11        3.64        2.98      2.25 o 
  -2   6  11       18.82       17.98      2.20 o 
  -1   6  11        9.21        7.69      1.68 o 
   0   6  11        0.00        1.36      1.55 o 
   1   6  11        1.45        0.96      1.11 o 
   2   6  11        0.94        2.67      1.23 o 
   3   6  11        2.19        5.85      1.44 o 
   4   6  11       12.55       14.07      1.81 o 
   0   7  11        0.02        0.75      1.42 o 
   1   7  11        4.92        5.41      1.45 o 
   2   7  11       35.84       36.70      2.89 o 
   3   7  11        0.71        4.25      2.97 o 
  -1  -5  12        9.70       13.61      1.94 o 
   0  -5  12        0.57        3.16      1.38 o 
  -3  -4  12        0.11        0.31      1.33 o 
  -2  -4  12        3.13        4.67      1.88 o 
  -1  -4  12        0.00        1.31      1.31 o 
   0  -4  12        1.37        0.86      1.60 o 
   1  -4  12       10.25        6.42      1.82 o 
   2  -4  12       11.62       11.33      1.76 o 
  -4  -3  12        0.05        0.08      1.32 o 
  -3  -3  12        3.61        3.29      1.45 o 
  -2  -3  12        0.00        0.64      1.29 o 
  -1  -3  12       11.33       11.10      1.69 o 
   0  -3  12       24.53       25.93      2.36 o 
   1  -3  12        6.54        5.80      1.46 o 
   2  -3  12        0.31        1.80      1.17 o 
   3  -3  12        3.31        1.88      1.98 o 
   4  -3  12        3.12        5.21      2.24 o 
  -4  -2  12        1.15        1.54      2.14 o 
  -3  -2  12        0.03        1.40      1.58 o 
  -2  -2  12        3.77        3.34      1.69 o 
  -1  -2  12       46.11       46.71      2.95 o 
   0  -2  12        8.48        9.19      3.07 o 
   1  -2  12        1.99        1.50      1.09 o 
   2  -2  12       16.85       17.19      1.95 o 
   3  -2  12       17.44       17.89      1.92 o 
   4  -2  12        1.58        2.77      1.57 o 
  -4  -1  12       24.99       24.35      2.38 o 
  -3  -1  12        1.31        2.55      1.23 o 
  -2  -1  12        1.77        3.11      1.86 o 
  -1  -1  12        5.90        5.02      1.28 o 
   0  -1  12        2.22        3.58      1.09 o 
   1  -1  12       18.43       19.57      1.88 o 
   2  -1  12       34.37       34.49      4.14 o 
   3  -1  12        1.40        2.30      1.02 o 
   4  -1  12        3.57        6.99      1.67 o 
   5  -1  12        3.99        5.37      1.60 o 
  -4   0  12        2.14        1.75      1.35 o 
  -3   0  12        3.88        4.92      1.35 o 
  -2   0  12       15.14       12.63      1.75 o 
  -1   0  12        3.97        4.58      2.49 o 
   0   0  12      115.11      120.79      5.31 o 
   1   0  12        7.44        8.12      1.13 o 
   2   0  12       22.22       24.41      1.69 o 
   3   0  12       14.04       11.22      1.27 o 
   4   0  12       17.83       16.37      1.56 o 
   5   0  12        9.15       10.45      1.83 o 
  -4   1  12        4.10        7.49      1.51 o 
  -3   1  12       22.21       23.87      2.17 o 
  -2   1  12        0.00        0.55      1.04 o 
  -1   1  12        1.02       -0.54      1.30 o 
   0   1  12      112.75      107.04      3.32 o 
   1   1  12        3.03        3.91      0.91 o 
   2   1  12        2.48        3.00      0.86 o 
   3   1  12       12.16       15.27      1.41 o 
   4   1  12       16.89       18.25      2.00 o 
   5   1  12       12.80       10.50      1.92 o 
  -4   2  12        1.90        1.40      2.33 o 
  -3   2  12        0.54        1.88      1.23 o 
  -2   2  12       60.21       52.64      3.34 o 
  -1   2  12        8.53        8.54      1.15 o 
   0   2  12        2.63        5.90      1.00 o 
   1   2  12       35.24       37.83      1.98 o 
   2   2  12       29.97       31.91      1.86 o 
   3   2  12       36.96       38.93      2.07 o 
   4   2  12        0.50        2.64      1.15 o 
   5   2  12       12.46       10.43      1.88 o 
  -3   3  12       20.85       26.17      2.26 o 
  -2   3  12        0.40        0.51      0.93 o 
  -1   3  12       11.64       10.57      1.22 o 
   0   3  12       14.67       12.30      1.27 o 
   1   3  12       62.83       57.59      2.47 o 
   2   3  12        3.85        6.84      1.06 o 
   3   3  12        5.21        6.50      1.11 o 
   4   3  12        0.04        2.32      1.17 o 
   5   3  12       19.62       18.64      2.18 o 
  -3   4  12        0.21        0.21      2.81 o 
  -2   4  12        2.87        3.75      3.22 o 
  -1   4  12        9.27        9.67      1.83 o 
   0   4  12       42.53       43.70      2.18 o 
   1   4  12       18.13       20.63      2.09 o 
   2   4  12        1.99        2.50      0.94 o 
   3   4  12        9.47       11.03      1.75 o 
   4   4  12       31.48       27.12      1.97 o 
   5   4  12        1.72        0.66      1.40 o 
  -2   5  12        0.05        1.00      1.85 o 
  -1   5  12        2.29        1.69      2.42 o 
   0   5  12        9.56       12.86      1.72 o 
   1   5  12        1.93        3.45      1.27 o 
   2   5  12       22.13       18.79      2.23 o 
   3   5  12        5.08        6.57      1.30 o 
   4   5  12       31.95       34.67      2.17 o 
   0   6  12        2.62        6.11      1.60 o 
   1   6  12       20.91       21.95      2.25 o 
   2   6  12       24.45       27.90      3.65 o 
   3   6  12        0.27        2.00      2.16 o 
  -1  -3  13        8.43        9.17      1.79 o 
   0  -3  13        1.08        4.38      2.39 o 
   1  -3  13        0.85        2.10      1.33 o 
  -2  -2  13       32.87       33.99      2.78 o 
  -1  -2  13        3.26        3.53      1.40 o 
   0  -2  13        1.12       -0.23      1.21 o 
   1  -2  13        0.07        0.65      1.23 o 
   2  -2  13       26.70       24.44      2.35 o 
   3  -2  13       10.30       14.23      3.47 o 
  -3  -1  13        4.06        4.73      1.56 o 
  -2  -1  13        9.89        8.58      1.71 o 
  -1  -1  13        3.99        5.88      2.20 o 
   0  -1  13       21.68       26.11      2.34 o 
   1  -1  13        4.40        6.33      1.39 o 
   2  -1  13       12.45        8.44      2.50 o 
   3  -1  13       11.00       12.67      3.20 o 
  -3   0  13        0.03        0.45      1.25 o 
  -2   0  13       14.22       15.03      1.93 o 
  -1   0  13       42.33       48.14      3.01 o 
   0   0  13       26.56       28.93      4.17 o 
   1   0  13        0.18        1.67      1.02 o 
   2   0  13        2.12        2.87      1.17 o 
   3   0  13       41.67       44.85      2.38 o 
   4   0  13       26.64       29.33      4.36 o 
  -3   1  13        0.73        0.84      1.19 o 
  -2   1  13       29.65       26.89      2.38 o 
  -1   1  13        7.57        8.35      2.28 o 
   0   1  13        2.41        4.01      1.13 o 
   1   1  13        3.30        6.27      1.12 o 
   2   1  13       26.46       32.53      2.18 o 
   3   1  13       37.28       35.64      2.15 o 
   4   1  13        0.62        3.05      1.39 o 
  -2   2  13       16.05       18.31      1.99 o 
  -1   2  13        4.51        7.01      1.45 o 
   0   2  13       67.59       74.73      2.92 o 
   1   2  13       12.85       15.13      1.46 o 
   2   2  13       12.44       15.17      1.47 o 
   3   2  13        1.72        3.42      1.03 o 
   4   2  13       11.05       13.29      2.53 o 
  -2   3  13        0.01        2.54      1.31 o 
  -1   3  13        2.34        4.26      1.27 o 
   0   3  13       27.84       28.96      1.87 o 
   1   3  13        7.61        9.47      1.25 o 
   2   3  13        5.84        6.97      1.20 o 
   3   3  13       25.54       29.32      1.99 o 
   4   3  13       46.35       48.30      4.70 o 
  -1   4  13       10.11       11.72      3.58 o 
   0   4  13        0.25        2.39      0.93 o 
   1   4  13       22.67       25.82      1.85 o 
   2   4  13        6.27        7.88      1.50 o 
   3   4  13       14.09       16.89      1.65 o 
   0   0  14        0.21        3.33      1.72 o 
   1   0  14       12.06       13.02      1.78 o 
   0   1  14        6.45        7.71      1.46 o 
   1   1  14        4.82        7.66      1.90 o 
                                                 
